# Supplementary material for: Recurrent evolutionary switches of mitochondrial cytochrome c maturation systems in Archaeplastida
Source: Nat Commun. 2024 Feb 20;15:1548. doi: 10.1038/s41467-024-45813-y (PMC10879542; doi:10.1038/s41467-024-45813-y)
Supplement: Supplementary file 4 — Supplementary Data 1 [file 41467_2024_45813_MOESM4_ESM.xlsx]

## Sheet: Supplementary Data 1
Relative Metabolite Levels
Filename	Sample	Label	Strain	Condition	pyruvate	lactate	succinate	malate	glutamate	glycerol.1P	tricine	X3PGA	citrate	myristate	allo.inositol	palmitate	myo.inositol	linolate	stearate	glucose.6P	adenosine	sucrose	X1.Stearoyl.rac.glycerol	guanosine	guanosine2	methylthioadenosine	beta.sitosterol
210303_003	17	L1-2	Wt	LL	-1.08845	-0.806706	0.350682	0.0369779	-4.0251	-5.5242	-2.1425	NA	-6.56088	-2.01285	-0.0926573	-0.88443	0.575987	-2.61682	-0.21077	-2.24208	-3.14262	2.40033	0.0288102	-0.872119	-0.00852037	-1.30329	-0.0606303
210303_004	5	g1-5	Wt	NL	0.234166	0.237747	0.0555105	-0.274312	-0.329322	0.765535	-0.23811	0.162562	-0.447063	-0.14708	0.75945	0.103769	0.0275749	0.519663	0.0849449	0.229298	0.953061	-0.691342	0.260035	-0.106899	-0.315899	0.0860341	0.671821
210303_005	10	H27-5	HCS2-27	NL	-0.10678	0.676256	-0.0517205	-0.105401	0.618552	-0.493636	0.225023	-0.581712	-0.633228	-0.036083	0.60512	0.365823	0.191853	0.413456	0.356516	0.281454	-0.211563	-1.23485	0.0781279	-1.42162	-0.488916	-0.0635471	0.530706
210303_006	7	H27-2	HCS2-27	NL	-0.292559	0.0863741	0.347178	-0.091693	0.417994	0.0575361	-0.897622	-0.146024	-0.54162	-0.523419	-3.12388	0.0878964	0.254998	-2.53778	0.145983	0.338588	1.45982	4.49265	-0.336563	-0.965041	0.55485	0.550182	-2.05805
210303_007	9	H27-4	HCS2-27	NL	-0.901981	-0.584238	-0.121917	0.359237	-4.13472	-5.08028	-1.83006	NA	NA	-2.16054	0.0196708	-0.970131	0.547409	-2.87283	-0.300605	-2.22098	NA	-0.672588	-0.0442453	-0.172777	0.38877	-1.80752	-0.408171
210303_008	8	H27-3	HCS2-27	NL	0.204777	0.0276829	0.575975	0.665925	0.239061	0.263005	0.840105	0.62119	0.381875	0.732987	1.75743	0.0756203	0.138786	0.561252	0.0779738	0.14051	0.481478	0.508163	0.112606	0.42259	0.566281	0.309674	0.415878
210303_009	4	g1-4	Wt	NL	-0.423859	-0.255648	0.170778	0.559748	0.191449	-0.693431	0.101735	0.260301	0.318631	0.155922	-0.940316	-0.117223	0.0633806	-1.73885	-0.220448	0.0465023	-0.705812	-1.06718	-0.236574	-0.620515	-0.16202	-0.0631037	-2.14978
210303_010	20	L1-5	Wt	LL	-1.40875	-0.728474	-1.26723	0.0219325	-7.50588	NA	-1.32588	NA	NA	-3.25579	-1.07322	-0.970242	0.405428	NA	-0.977714	-6.57129	-3.65489	-0.936298	-1.12975	-0.758508	-3.45535	-7.6006	-1.77252
210303_011	24	LH27-4	HCS2-27	LL	-0.926454	-0.262702	1.62724	1.78554	0.840501	0.210875	-0.245094	-4.15714	1.51935	-0.154379	0.992409	0.328514	-0.158432	-0.868344	0.303244	-0.0975794	-0.765935	-1.1753	0.230639	1.18176	1.42353	0.919592	-0.735925
210303_012	19	L1-4	Wt	LL	0.156103	0.940077	0.593161	0.347481	1.12699	0.538906	1.38663	0.183603	-0.309089	0.104381	0.0541569	0.42219	0.509797	-0.831464	0.487318	-0.0387652	0.532837	1.31185	0.430912	1.3116	1.0916	0.482701	-0.870818
210303_014	22	LH27-2	HCS2-27	LL	-1.19264	-0.478048	2.23826	2.26433	0.795836	-0.321276	0.398753	-4.05724	1.51989	-0.00509668	1.15593	0.461499	0.0367985	0.983409	0.440979	-0.0907765	-1.62461	0.92789	0.544404	-0.0425157	1.12442	0.996524	1.18989
210303_015	6	H27-1	HCS2-27	NL	-0.789664	-0.141411	-0.350978	0.00986967	0.44998	-0.50666	0.356976	-0.358245	-0.0115901	-0.430643	-0.448106	0.110443	0.148168	-2.15421	-0.0406203	0.384615	-1.08137	-0.304882	-0.462229	0.108235	0.40096	0.414149	-2.2217
210303_016	21	LH27-1	HCS2-27	LL	-0.898566	-0.123536	2.05843	1.97455	0.439544	-0.841029	0.0196005	-2.94141	1.99779	-0.547764	0.270516	0.367569	0.102169	0.605403	0.392448	0.110888	0.221132	-0.366082	0.339421	0.652909	1.33659	1.23571	0.754359
210303_017	1	g1-1	Wt	NL	0.10882	-0.0243855	-0.259966	-0.516338	0.0870276	-0.552964	0.109804	-0.550045	0.0276052	-0.025045	-0.347332	0.00498664	-0.0957412	0.341156	0.112439	-0.331014	-1.14904	0.928634	-0.0683411	0.506886	0.3817	-0.0271617	0.240707
210303_019	8	H27-3	HCS2-27	NL	-0.656526	0.649186	0.542559	0.042274	0.81645	-0.262962	0.788406	-0.732455	-0.0238101	0.183994	0.269644	0.343446	0.332428	-0.634118	0.381271	0.124311	0.131644	-0.84231	0.0817243	-0.486846	0.0225925	0.152992	-0.236773
210303_022	16	L1-1	Wt	LL	-0.222576	0.433939	1.55271	1.17225	0.311009	-0.332137	0.441081	-1.12137	0.247853	-0.476883	-0.452252	0.490254	0.668457	-0.408272	0.602987	-0.317151	0.660253	-0.44806	0.319761	1.14067	1.76607	1.78353	-0.0943839
Pyruvate						Glycero.1P						Allo.inositol						Glucose.6P						Guanosine 2
	One-way ANOVA						One-way ANOVA						One-way ANOVA						One-way ANOVA						One-way ANOVA
	Tukey's multiple comparisons test		Adjusted p value			Estimate Std. Error t value Pr(>|t|)	Tukey's multiple comparisons test		Adjusted p value			Estimate Std. Error t value Pr(>|t|)	Tukey's multiple comparisons test		Adjusted p value			Estimate Std. Error t value Pr(>|t|)	Tukey's multiple comparisons test		Adjusted p value			Estimate Std. Error t value Pr(>|t|)	Tukey's multiple comparisons test		Adjusted p value
HCS2-27_NL Vs HCS2-27_LL			0.3296			HCS2-27_NL Vs HCS2-27_LL			0.957			HCS2-27_NL Vs HCS2-27_LL			0.627			HCS2-27_NL Vs HCS2-27_LL			0.999			HCS2-27_NL Vs HCS2-27_LL			0.619
Wt_LL Vs HCS2-27_LL			0.7114			Wt_LL Vs HCS2-27_LL			0.876			Wt_LL Vs HCS2-27_LL			0.553			Wt_LL Vs HCS2-27_LL			0.449			Wt_LL Vs HCS2-27_LL			0.583
Wt_NL Vs HCS2-27_LL			0.0934			Wt_NL Vs HCS2-27_LL			1			Wt_NL Vs HCS2-27_LL			0.707			Wt_NL Vs HCS2-27_LL			1			Wt_NL Vs HCS2-27_LL			0.554
Wt_LL Vs HCS2-27_NL			0.8643			Wt_LL Vs HCS2-27_NL			0.986			Wt_LL Vs HCS2-27_NL			0.997			Wt_LL Vs HCS2-27_NL			0.357			Wt_LL Vs HCS2-27_NL			0.999
Wt_NL Vs HCS2-27_NL			0.6331			Wt_NL Vs HCS2-27_NL			0.925			Wt_NL Vs HCS2-27_NL			1			Wt_NL Vs HCS2-27_NL			0.999			Wt_NL Vs HCS2-27_NL			0.988
Wt_NL Vs Wt_LL			0.3118			Wt_NL Vs Wt_LL			0.828			Wt_NL Vs Wt_LL			0.999			Wt_NL Vs Wt_LL			0.446			Wt_NL Vs Wt_LL			0.997
Lactate						Tricine						Palmitate						adenosine						methylthioadenosine
	One-way ANOVA						One-way ANOVA						One-way ANOVA						One-way ANOVA						One-way ANOVA
	Tukey's multiple comparisons test		Adjusted p value			Estimate Std. Error t value Pr(>|t|)	Tukey's multiple comparisons test		Adjusted p value			Estimate Std. Error t value Pr(>|t|)	Tukey's multiple comparisons test		Adjusted p value			Estimate Std. Error t value Pr(>|t|)	Tukey's multiple comparisons test		Adjusted p value			Estimate Std. Error t value Pr(>|t|)	Tukey's multiple comparisons test		Adjusted p value
HCS2-27_NL Vs HCS2-27_LL			0.699			HCS2-27_NL Vs HCS2-27_LL			0.997			HCS2-27_NL Vs HCS2-27_LL			0.713			HCS2-27_NL Vs HCS2-27_LL			0.845			HCS2-27_NL Vs HCS2-27_LL			0.878
Wt_LL Vs HCS2-27_LL			0.881			Wt_LL Vs HCS2-27_LL			0.958			Wt_LL Vs HCS2-27_LL			0.513			Wt_LL Vs HCS2-27_LL			0.99			Wt_LL Vs HCS2-27_LL			0.502
Wt_NL Vs HCS2-27_LL			0.918			Wt_NL Vs HCS2-27_LL			1			Wt_NL Vs HCS2-27_LL			0.785			Wt_NL Vs HCS2-27_LL			0.984			Wt_NL Vs HCS2-27_LL			0.93
Wt_LL Vs HCS2-27_NL			0.979			Wt_LL Vs HCS2-27_NL			0.982			Wt_LL Vs HCS2-27_NL			0.967			Wt_LL Vs HCS2-27_NL			0.582			Wt_LL Vs HCS2-27_NL			0.824
Wt_NL Vs HCS2-27_NL			0.984			Wt_NL Vs HCS2-27_NL			1			Wt_NL Vs HCS2-27_NL			1			Wt_NL Vs HCS2-27_NL			0.973			Wt_NL Vs HCS2-27_NL			1
Wt_NL Vs Wt_LL			1			Wt_NL Vs Wt_LL			0.976			Wt_NL Vs Wt_LL			0.983			Wt_NL Vs Wt_LL			0.896			Wt_NL Vs Wt_LL			0.87
Succinate						X3PGA						Myo.inositol						Sucrose						beta.sitosterol
	One-way ANOVA						One-way ANOVA						One-way ANOVA						One-way ANOVA						One-way ANOVA
	Tukey's multiple comparisons test		Adjusted p value			Estimate Std. Error t value Pr(>|t|)	Tukey's multiple comparisons test		Adjusted p value			Estimate Std. Error t value Pr(>|t|)	Tukey's multiple comparisons test		Adjusted p value			Estimate Std. Error t value Pr(>|t|)	Tukey's multiple comparisons test		Adjusted p value			Estimate Std. Error t value Pr(>|t|)	Tukey's multiple comparisons test		Adjusted p value
HCS2-27_NL Vs HCS2-27_LL			0.0156			HCS2-27_NL Vs HCS2-27_LL			<0.001			HCS2-27_NL Vs HCS2-27_LL			0.0506			HCS2-27_NL Vs HCS2-27_LL			0.977			HCS2-27_NL Vs HCS2-27_LL			0.572
Wt_LL Vs HCS2-27_LL			0.0831			Wt_LL Vs HCS2-27_LL			<0.001			Wt_LL Vs HCS2-27_LL			<0.001			Wt_LL Vs HCS2-27_LL			0.682			Wt_LL Vs HCS2-27_LL			0.754
Wt_NL Vs HCS2-27_LL			0.0221			Wt_NL Vs HCS2-27_LL			<0.001			Wt_NL Vs HCS2-27_LL			1			Wt_NL Vs HCS2-27_LL			1			Wt_NL Vs HCS2-27_LL			0.82
Wt_LL Vs HCS2-27_NL			0.7554			Wt_LL Vs HCS2-27_NL			0.724			Wt_LL Vs HCS2-27_NL			0.0105			Wt_LL Vs HCS2-27_NL			0.812			Wt_LL Vs HCS2-27_NL			0.987
Wt_NL Vs HCS2-27_NL			0.9868			Wt_NL Vs HCS2-27_NL			0.968			Wt_NL Vs HCS2-27_NL			0.055			Wt_NL Vs HCS2-27_NL			0.967			Wt_NL Vs HCS2-27_NL			0.989
Wt_NL Vs Wt_LL			0.6697			Wt_NL Vs Wt_LL			0.558			Wt_NL Vs Wt_LL			<0.001			Wt_NL Vs Wt_LL			0.651			Wt_NL Vs Wt_LL			1
Malate						Citrate						Linolate						X1.Stearoyl.rac.glycerol
	One-way ANOVA						One-way ANOVA						One-way ANOVA						One-way ANOVA
	Tukey's multiple comparisons test		Adjusted p value			Estimate Std. Error t value Pr(>|t|)	Tukey's multiple comparisons test		Adjusted p value			Estimate Std. Error t value Pr(>|t|)	Tukey's multiple comparisons test		Adjusted p value			Estimate Std. Error t value Pr(>|t|)	Tukey's multiple comparisons test		Adjusted p value
HCS2-27_NL Vs HCS2-27_LL			0.00134			HCS2-27_NL Vs HCS2-27_LL			0.549			HCS2-27_NL Vs HCS2-27_LL			0.459			HCS2-27_NL Vs HCS2-27_LL			0.371
Wt_LL Vs HCS2-27_LL			0.02221			Wt_LL Vs HCS2-27_LL			0.199			Wt_LL Vs HCS2-27_LL			0.735			Wt_LL Vs HCS2-27_LL			0.42
Wt_NL Vs HCS2-27_LL			0.00176			Wt_NL Vs HCS2-27_LL			0.681			Wt_NL Vs HCS2-27_LL			0.961			Wt_NL Vs HCS2-27_LL			0.634
Wt_LL Vs HCS2-27_NL			0.38535			Wt_LL Vs HCS2-27_NL			0.772			Wt_LL Vs HCS2-27_NL			0.97			Wt_LL Vs HCS2-27_NL			1
Wt_NL Vs HCS2-27_NL			0.9331			Wt_NL Vs HCS2-27_NL			1			Wt_NL Vs HCS2-27_NL			0.776			Wt_NL Vs HCS2-27_NL			0.991
Wt_NL Vs Wt_LL			0.25885			Wt_NL Vs Wt_LL			0.785			Wt_NL Vs Wt_LL			0.954			Wt_NL Vs Wt_LL			0.995
Glutamate						Myristate						Stearate						Guanosine
	One-way ANOVA						One-way ANOVA						One-way ANOVA						One-way ANOVA
	Tukey's multiple comparisons test		Adjusted p value			Estimate Std. Error t value Pr(>|t|)	Tukey's multiple comparisons test		Adjusted p value			Estimate Std. Error t value Pr(>|t|)	Tukey's multiple comparisons test		Adjusted p value			Estimate Std. Error t value Pr(>|t|)	Tukey's multiple comparisons test		Adjusted p value
HCS2-27_NL Vs HCS2-27_LL			0.939			HCS2-27_NL Vs HCS2-27_LL			0.998			HCS2-27_NL Vs HCS2-27_LL			0.773			HCS2-27_NL Vs HCS2-27_LL			0.297
Wt_LL Vs HCS2-27_LL			0.463			Wt_LL Vs HCS2-27_LL			0.667			Wt_LL Vs HCS2-27_LL			0.708			Wt_LL Vs HCS2-27_LL			0.907
Wt_NL Vs HCS2-27_LL			0.983			Wt_NL Vs HCS2-27_LL			0.992			Wt_NL Vs HCS2-27_LL			0.656			Wt_NL Vs HCS2-27_LL			0.721
Wt_LL Vs HCS2-27_NL			0.667			Wt_LL Vs HCS2-27_NL			0.657			Wt_LL Vs HCS2-27_NL			0.998			Wt_LL Vs HCS2-27_NL			0.55
Wt_NL Vs HCS2-27_NL			0.999			Wt_NL Vs HCS2-27_NL			0.957			Wt_NL Vs HCS2-27_NL			0.979			Wt_NL Vs HCS2-27_NL			0.921
Wt_NL Vs Wt_LL			0.698			Wt_NL Vs Wt_LL			0.49			Wt_NL Vs Wt_LL			0.996			Wt_NL Vs Wt_LL			0.955
Metabolite Library ID and Names
Library ID					Metabolite Name
X.1060..pyruvic.acid..6.714..Results					pyruvate
X.107689..L.....lactic.acid..6.851..Results					lactate
X.1110..succinic.acid..10.509..Results					succinate
X.92824..D.malic.acid..12.794..Results					malate
X.33032..L.glutamic.acid.3..dehydrated...13.232..Results					glutamate
X.754..glycerol.1.phosphate..16.056..Results					glycerol-1P
X.79784..tricine.2..16.282..Results					tricine
X.439183..3.phosphoglyceric.acid..16.504..Results					3PGA
X.311..citric.acid..16.615..Results					citrate
X.11005..myristic.acid..16.887..Results					myristate
X.892..allo.inositol...17.245..Results					allo-inositol
X.985..palmitic.acid..18.846..Results					palmitate
X.892..myo.inositol..19.354..Results					myo-inositol
X.5280450..linoleic.acid..20.399..Results					linolate
X.5281..stearic.acid..20.675..Results					stearate
X.439958..D.glucose.6.phosphate.1..21.394..Results					glucose-6P
X.60961..adenosine..23.825..Results					adenosine
X.5988..Sucrose..23.988..Results					sucrose
X.24699..1.stearoyl.rac.glycerol..24.913..Results					1-Stearoyl-rac-glycerol
X.6802..guanosine.1..24.749..Results					guanosine
X.6802..guanosine.2..24.847..Results					guanosine2
X.439176..5..deoxy.5...methylthio.adenosine..2..24.998..Results					methylthioadenosine
X.5321342..beta.sitosterol..28.848..Results					beta-sitosterol
Raw Peak Height
Rawname	X.1060..pyruvic.acid..6.714..Results	X.107689..L.....lactic.acid..6.851..Results	X.1110..succinic.acid..10.509..Results	X.92824..D.malic.acid..12.794..Results	X.33032..L.glutamic.acid.3..dehydrated...13.232..Results	X.754..glycerol.1.phosphate..16.056..Results	X.79784..tricine.2..16.282..Results	X.439183..3.phosphoglyceric.acid..16.504..Results	X.311..citric.acid..16.615..Results	X.11005..myristic.acid..16.887..Results	X.892..allo.inositol...17.245..Results	X.985..palmitic.acid..18.846..Results	X.892..myo.inositol..19.354..Results	X.5280450..linoleic.acid..20.399..Results	X.5281..stearic.acid..20.675..Results	X.439958..D.glucose.6.phosphate.1..21.394..Results	X.60961..adenosine..23.825..Results	X.5988..Sucrose..23.988..Results	X.24699..1.stearoyl.rac.glycerol..24.913..Results	X.6802..guanosine.1..24.749..Results	X.6802..guanosine.2..24.847..Results	X.439176..5..deoxy.5...methylthio.adenosine..2..24.998..Results	X.5321342..beta.sitosterol..28.848..Results
210303_003	25453	128555	12990	67837	28021	3480	3419		1837	6241	8074	289115	185416	7132	455545	45723	786	175051	72612	28364	281085	36605	44758
210303_004	63676	266865	10818	55382	350925	275795	10620	141012	90700	21502	14088	579248	128685	59120	566268	256864	13613	21263	85914	48835	230193	96211	74107
210303_005	44380	317785	8932	54761	594429	101343	12698	74653	70242	20453	11305	610857	126846	48410	601168	234239	5341	13039	67122	17267	179695	76403	59469
210303_006	39324	212990	11675	55631	520702	149428	6320	101140	75277	14843	1612	507275	133311	6784	522899	245232	17119	667790	51225	23844	372237	117345	11439
210303_007	28036	145254	9241	82257	25328	4591	3946			5535	8425	264369	176336	5897	415196	44997		20639	67121	44667	358888	25206	34541
210303_008	69226	256211	16910	117989	576860	216144	23767	214475	178349	43341	30246	630550	154161	67480	625609	268169	10900	53406	86117	78263	470538	124567	69030
210303_009	51474	241474	14713	125683	639782	127710	16597	191624	195664	33443	6017	632502	167681	16138	583316	288076	5488	20870	77739	43546	325808	110366	14813
210303_010	26356	175013	5787	86859	4479		6717		498	3671	5575	352090	213024		346543	2943	713	22876	43037	39705	33802	1152	18761
210303_011	23667	155187	25568	189137	645517	153797	8812	7023	289113	17629	13592	554508	92886	18886	539629	167739	3387	12670	69399	97721	628682	140180	24116
210303_012	41339	296048	10718	58137	655706	160794	21415	98008	68222	17569	6369	493003	122669	16218	510641	145517	6940	57241	66505	89053	416166	86462	18725
210303_014	20286	137446	39795	270661	642667	109213	13631	7599	296979	19997	15510	624180	109059	68489	609550	173062	1918	54113	87952	42950	524784	151786	88895
210303_015	33549	218448	8784	71702	639209	121404	16547	104829	130169	18854	6926	618596	148617	10315	551891	304140	3533	29347	56173	60271	401875	128227	12138
210303_016	25248	178840	35903	225936	512582	77733	10876	15240	421834	14180	8933	596872	116392	53900	601450	203096	7035	22826	78123	70974	620266	182707	67515
210303_017	62662	238995	9404	50259	502030	118681	14199	92797	134998	25018	7430	580534	126809	56095	619373	186954	3403	68939	73766	80205	400297	95471	59356
210303_019	28804	294483	12499	57257	643425	112237	17379	63664	100904	22429	8662	567804	131943	22408	577261	198270	6395	16030	63633	31154	241602	83737	33771
210303_022	32511	212837	20709	104920	380078	89575	11725	41175	101985	12147	4799	526465	139402	21953	563642	122247	7724	17587	62865	80597	676431	216196	31345
Quantitative Ion Mass
Filename	X.1060..pyruvic.acid..6.714..Results	X.107689..L.....lactic.acid..6.851..Results	X.1110..succinic.acid..10.509..Results	X.92824..D.malic.acid..12.794..Results	X.33032..L.glutamic.acid.3..dehydrated...13.232..Results	X.754..glycerol.1.phosphate..16.056..Results	X.79784..tricine.2..16.282..Results	X.439183..3.phosphoglyceric.acid..16.504..Results	X.311..citric.acid..16.615..Results	X.11005..myristic.acid..16.887..Results	X.892..allo.inositol...17.245..Results	X.985..palmitic.acid..18.846..Results	X.892..myo.inositol..19.354..Results	X.5280450..linoleic.acid..20.399..Results	X.5281..stearic.acid..20.675..Results	X.439958..D.glucose.6.phosphate.1..21.394..Results	X.60961..adenosine..23.825..Results	X.5988..Sucrose..23.988..Results	X.24699..1.stearoyl.rac.glycerol..24.913..Results	X.6802..guanosine.1..24.749..Results	X.6802..guanosine.2..24.847..Results	X.439176..5..deoxy.5...methylthio.adenosine..2..24.998..Results	X.5321342..beta.sitosterol..28.848..Results
210303_003	174.055	117.07	247.075	245.06	156.079	357.102	364.166		273.088	285.216	260.119	313.249	305.134	337.246	341.28	387.133	236.128	437.195	399.321	252.084	324.123	236.09	396.366
210303_004	174.054	117.07	247.074	245.059	156.085	357.105	364.17	357.105	273.089	285.216	260.118	313.25	305.133	337.246	341.282	387.135	236.134	437.194	399.321	252.084	324.123	236.089	396.367
210303_005	174.054	117.07	247.075	245.059	156.083	357.105	364.17	357.104	273.09	285.216	260.119	313.251	305.134	337.247	341.283	387.135	236.134	437.192	399.321	252.084	324.123	236.09	396.367
210303_006	174.055	117.07	247.075	245.06	156.084	357.106	364.169	357.105	273.09	285.218	260.117	313.25	305.134	337.245	341.282	387.135	236.138	437.203	399.323	252.085	324.124	236.091	396.366
210303_007	174.054	117.07	247.075	245.06	156.078	357.104	364.17			285.216	260.119	313.249	305.134	337.246	341.281	387.135		437.194	399.321	252.085	324.124	236.09	396.367
210303_008	174.054	117.07	247.075	245.06	156.085	357.105	364.17	357.105	273.09	285.216	260.119	313.253	305.134	337.247	341.284	387.135	236.133	437.194	399.321	252.084	324.124	236.09	396.366
210303_009	174.054	117.07	247.074	245.059	156.085	357.104	364.169	357.105	273.09	285.216	260.116	313.251	305.134	337.246	341.282	387.135		437.193	399.321	252.084	324.123	236.09	396.368
210303_010	174.054	117.07	247.073	245.06	156.073		364.17		273.094	285.213	260.118	313.248	305.134		341.279	387.129	236.129	437.193	399.319	252.084	324.121	236.086	396.368
210303_011	174.054	117.07	247.074	245.059	156.083	357.105	364.169	357.103	273.09	285.215	260.116	313.249	305.133	337.246	341.281	387.134	236.134	437.192	399.32	252.084	324.126	236.09	396.366
210303_012	174.054	117.07	247.075	245.06	156.083	357.104	364.169	357.104	273.089	285.216	260.118	313.25	305.133	337.247	341.281	387.134	236.135	437.194	399.32	252.084	324.123	236.089	396.366
210303_014	174.055	117.07	247.075	245.06	156.084	357.105	364.17	357.105	273.091	285.217	260.117	313.251	305.133	337.247	341.282	387.134	236.133	437.193	399.32	252.084	324.124	236.09	396.367
210303_015	174.054	117.07	247.075	245.06	156.085	357.105	364.17	357.104	273.089	285.216	260.118	313.25	305.134	337.246	341.282	387.135	236.141	437.194	399.321	252.084	324.123	236.09	396.365
210303_016	174.054	117.07	247.075	245.06	156.086	357.105	364.168	357.104	273.091	285.216	260.118	313.25	305.133	337.247	341.282	387.135	236.136	437.194	399.321	252.084	324.126	236.091	396.366
210303_017	174.054	117.07	247.076	245.06	156.084	357.105	364.169	357.105	273.09	285.215	260.118	313.252	305.134	337.247	341.283	387.134	236.138	437.194	399.321	252.084	324.123	236.09	396.367
210303_019	174.054	117.07	247.074	245.06	156.085	357.105	364.17	357.105	273.09	285.216	260.118	313.252	305.135	337.247	341.282	387.135	236.131	437.194	399.322	252.084	324.123	236.09	396.367
210303_022	174.055	117.07	247.075	245.06	156.085	357.105	364.171	357.106	273.09	285.216	260.12	313.25	305.134	337.248	341.282	387.135	236.139	437.195	399.322	252.085	324.13	236.091	396.367
Retention Time (min)
Rawname	X.1060..pyruvic.acid..6.714..Results	X.107689..L.....lactic.acid..6.851..Results	X.1110..succinic.acid..10.509..Results	X.92824..D.malic.acid..12.794..Results	X.33032..L.glutamic.acid.3..dehydrated...13.232..Results	X.754..glycerol.1.phosphate..16.056..Results	X.79784..tricine.2..16.282..Results	X.439183..3.phosphoglyceric.acid..16.504..Results	X.311..citric.acid..16.615..Results	X.11005..myristic.acid..16.887..Results	X.892..allo.inositol...17.245..Results	X.985..palmitic.acid..18.846..Results	X.892..myo.inositol..19.354..Results	X.5280450..linoleic.acid..20.399..Results	X.5281..stearic.acid..20.675..Results	X.439958..D.glucose.6.phosphate.1..21.394..Results	X.60961..adenosine..23.825..Results	X.5988..Sucrose..23.988..Results	X.24699..1.stearoyl.rac.glycerol..24.913..Results	X.6802..guanosine.1..24.749..Results	X.6802..guanosine.2..24.847..Results	X.439176..5..deoxy.5...methylthio.adenosine..2..24.998..Results	X.5321342..beta.sitosterol..28.848..Results
210303_003	5.13	5.2	7.466	9.045	9.34	11.231	11.394		11.593	11.686	12.011	12.99	13.501	14.015	14.177	14.887	16.394	16.593	17.014	17.104	17.114	17.193	19.774
210303_004	5.127	5.196	7.456	9.038	9.337	11.218	11.391	11.55	11.626	11.689	12.004	12.99	13.504	14.015	14.177	14.887	16.43	16.593	17.017	17.054	17.11	17.197	19.774
210303_005	5.094	5.164	7.459	9.042	9.337	11.222	11.388	11.547	11.623	11.693	12.008	12.987	13.498	14.018	14.178	14.888	16.434	16.596	17.018	17.054	17.107	17.197	19.775
210303_006	5.112	5.188	7.454	9.043	9.338	11.22	11.389	11.548	11.624	11.691	12.013	12.988	13.499	14.02	14.179	14.886	16.425	16.594	17.012	17.049	17.109	17.195	19.766
210303_007	5.111	5.184	7.467	9.043	9.341	11.232	11.398			11.687	12.012	12.988	13.502	14.013	14.175	14.889		16.594	17.012	17.065	17.115	17.194	19.769
210303_008	5.099	5.166	7.468	9.048	9.34	11.221	11.397	11.549	11.625	11.695	12.01	12.989	13.503	14.017	14.177	14.887	16.439	16.595	17.017	17.053	17.11	17.193	19.767
210303_009	5.098	5.164	7.457	9.042	9.334	11.219	11.395	11.551	11.624	11.69	12.008	12.991	13.501	14.019	14.178	14.885	16.441	16.594	17.015	17.048	17.108	17.197	19.769
210303_010	5.118	5.185	7.457	9.046	9.381		11.399		11.661	11.671	12.009	12.988	13.502		14.176	14.895	16.468	16.597	17.015	17.069	17.115	17.208	19.772
210303_011	5.125	5.195	7.457	9.043	9.338	11.219	11.395	11.555	11.621	11.687	12.006	12.988	13.499	14.016	14.179	14.889	16.435	16.597	17.016	17.052	17.112	17.195	19.773
210303_012	5.091	5.161	7.466	9.046	9.341	11.219	11.395	11.55	11.627	11.693	12.008	12.99	13.501	14.016	14.178	14.888	16.434	16.593	17.018	17.048	17.111	17.194	19.772
210303_014	5.123	5.19	7.466	9.048	9.34	11.221	11.397	11.553	11.623	11.696	12.008	12.99	13.501	14.015	14.178	14.884	16.44	16.593	17.014	17.047	17.11	17.193	19.771
210303_015	5.115	5.188	7.451	9.043	9.335	11.22	11.392	11.548	11.624	11.694	12.006	12.988	13.496	14.017	14.179	14.886	16.429	16.591	17.012	17.049	17.109	17.195	19.773
210303_016	5.118	5.187	7.46	9.043	9.338	11.219	11.392	11.548	11.624	11.687	12.009	12.987	13.498	14.019	14.175	14.882	16.431	16.587	17.015	17.048	17.108	17.191	19.769
210303_017	5.105	5.172	7.464	9.043	9.339	11.22	11.392	11.548	11.625	11.691	12.006	12.988	13.499	14.017	14.176	14.886	16.435	16.595	17.013	17.049	17.109	17.192	19.773
210303_019	5.098	5.171	7.467	9.046	9.342	11.22	11.395	11.551	11.624	11.691	12.013	12.988	13.499	14.016	14.179	14.886	16.432	16.594	17.012	17.045	17.109	17.191	19.773
210303_022	5.1	5.17	7.456	9.045	9.34	11.218	11.391	11.55	11.623	11.696	12.008	12.986	13.497	14.015	14.178	14.884	16.437	16.593	17.017	17.047	17.11	17.193	19.774
