# Supplementary material for: Recurrent evolutionary switches of mitochondrial cytochrome c maturation systems in Archaeplastida
Source: Nat Commun. 2024 Feb 20;15:1548. doi: 10.1038/s41467-024-45813-y (PMC10879542; doi:10.1038/s41467-024-45813-y)
Supplement: Supplementary file 5 — Supplementary Data 2 [file 41467_2024_45813_MOESM5_ESM.xlsx]

## Sheet: Supplementary Data 2
Supplementary Data 2. Accession numbers for published genomes and additional sequence data
Lineage		Species	Nuclear	Mito
Seed plants
	Amborellales	Amborella trichopoda	AMTR1.0	KF754799–KF754803
	Brassicales	Arabidopsis thaliana	TAIR10.1	BK010421
	Cupressales	Thuja plicata	v3.1 (phytozome 13)	-
	Cupressales	Thuja sutchuenensis	-	ON603305–ON603308
	Cycadales	Cycas hainanensis	SRR5438344	-
	Cycadales	Cycas taitungensis	-	AP009381
	Ginkgoales	Ginkgo biloba	SRR6125584	KM672373
	Gnetales	Welwitschia mirabilis	SRR5894351	KT313400
	Poales	Oryza sativa	IRGSP-1.0	BA000029
	Vitales	Vitis vinifera	12X	FM179380
Ferns
	Equisetales	Equisetum hyemale	SRR4061756 SRR4061757	SRR24748180
	Marattiales	Angiopteris angustifolia	-	SRR24748182 SRR24748183
	Marattiales	Angiopteris fokiensis	SRR2103714	-
	Ophioglossales	Botrychium lunaria	SRR11032928	-
	Ophioglossales	Botrychium ternatum	-	SRR7630501
	Ophioglossales	Ophioglossum californicum	-	KX171637
	Ophioglossales	Ophioglossum vulgatum	SRR2103720	-
	Osmundales	Osmunda japonica	SRR2103721	-
	Osmundales	Osmunda regalis	-	SRR24748178 SRR24748179
	Polypodiales	Ceratopteris richardii	SRR1313276 SRR1313314 SRR1313341	digitalcommons.usu.edu/fern_genome/5/
	Psilotales	Psilotum nudum	SRR2103730	KX171638 KX171639
	Salviniales	Azolla filiculoides	asm_v1.1 (fernbase.org)	MN400566-MN400574
Lycophytes
	Isoetales	Isoetes engelmannii	-	FJ010859 FJ176330 FJ390841 FJ536259
	Isoetales	Isoetes sinensis	SRR5499401	-
	Lycopodiales	Dendrolycopodium obscurum	ERR364346	SRR18747243
	Lycopodiales	Diphasiastrum digitatum	ERR2040872	SRR24748181
	Lycopodiales	Huperzia crispata	-	OP503897
	Lycopodiales	Huperzia lucidula	ERR2040864	-
	Lycopodiales	Phlegmariurus myrsinites	ERR2040866	-
	Lycopodiales	Phlegmariurus squarrosus	-	JQ002659
	Selaginellales	Selaginella moellendorffii	v1.0	JF338143–JF338147
Hornworts
	Anthocerotales	Anthoceros agrestis	SRR5905081 SRR5905083 SRR5905084	MK087647
	Dendrocerotales	Nothoceros aenigmaticus	-	EU660574
	Dendrocerotales	Nothoceros vincentianus	ERR364357	-
	Leiosporocerotales	Leiosporoceros dussii	ERR2041193	MH577300
	Notothyladales	Phaeoceros carolinianus	ERR2041186 ERR2041187	-
	Notothyladales	Phaeoceros laevis	-	GQ376531
Mosses
	Funariales	Physcomitrella patens	Phypa V3	AB251495
	Pseudoditrichales	Ceratodon purpureus	SRR1796757	SRR1592643
	Sphagnales	Sphagnum fallax	S.fallax v1.1	-
	Sphagnales	Sphagnum palustre	-	KC784957
Liverworts
	Marchantiales	Marchantia polymorpha	v1	LC192147
	Pelliales	Pellia endiviifolia	SRR1604882	-
	Pelliales	Pellia epiphylla	-	OQ236463
	Treubiales	Treubia lacunosa	SRR8202205	JF973315
Streptophytic green algae
	Charales	Chara globularis	SRR5948988 SRR5949019 SRR5949020	-
	Charales	Chara vulgaris	-	AY267353
	Charales	Nitella hyalina	-	JF810595
	Charales	Nitella mirabilis	SRR494512	-
	Chlorokybales	Chlorokybus atmophyticus	SRR5949027– SRR5949029	EF463011
	Coleochaetales	Chaetosphaeridium globosum	ERR364369	AF494279
	Coleochaetales	Coleochaete scutata	SRR5948993 SRR5948995 SRR5948996	MN613583
	Klebsormidiales	Entransia fimbriata	ERR364372	KF060941
	Klebsormidiales	Klebsormidium nitens	ASM70883v1	KP165386
	Mesostigmatales	Mesostigma viride	SRR5949021– SRR5949023	AF353999
	Zygnematales	Closterium baillyanum	-	KF060940
	Zygnematales	Closterium sp.	SRR2456790 SRR2456793 SRR2456795	-
	Zygnematales	Zygnema circumcarinatum	SRR5949003 SRR5949008 SRR5949017	MT040698
Chlorophytic green algae
	Chlamydomonadales	Chlamydomonas reinhardtii	v5.5	U03843
	Chlorellales	Chlorella variabilis	v1.0	KJ742377
	Chloropicales	Chloropicon primus	ASM2320587v1	MK085998
	Mamiellales	Ostreococcus tauri	v140606	CR954200
	Pycnococcaceae	Pycnococcus provasolii	Ppro_1.0	OW568905
	Sphaeropleales	Raphidocelis subcapitata	Rsub_1.0	AP018037
Red algae
	Bangiales	Porphyra umbilicalis	v1	AF114794
	Cyanidiales	Cyanidioschyzon merolae	ASM9120v1	D89861
	Cyanidiales	Galdieria sulphuraria	ASM34128v1	KJ700460
	Gigartinales	Chondrus crispus	ASM35022v2	Z47547
	Gracilariales	Gracilariopsis chorda	GraCho1.0	KC875851
	Porphyridiales	Porphyridium purpureum	CCMP1328	MT483996
Glaucophytes
	Cyanophorales	Cyanophora paradoxa	SRR363339	HQ849544
	Cyanophorales	Cyanoptyche gloeocystis	ERR2041123	KJ867411
	Gloeochatales	Gloeochaete wittrockiana	ERR2041122	KJ867410
BLACK: available genome (at NCBI)
BLUE: SRA data used for genome/transcriptome assembly
