# Supplementary material for: Recurrent evolutionary switches of mitochondrial cytochrome c maturation systems in Archaeplastida
Source: Nat Commun. 2024 Feb 20;15:1548. doi: 10.1038/s41467-024-45813-y (PMC10879542; doi:10.1038/s41467-024-45813-y)
Supplement: Supplementary file 6 — Supplementary Data 3 [file 41467_2024_45813_MOESM6_ESM.xlsx]

## Sheet: Supplementary Data 3
Tobacco Transient Expression
For 35S:CriHCCS-GFP construct (Golden Gate cloning)
> CriHCCS C-D F1
ATGAAGACTTTACGGGTCTCACACCATGGACGAGGAAAAGAAAACTTTGCCA
> CriHCCS C-D R1
TAGAAGACAATGATACCTCAGGGTACATTTCTG
> CriHCCS C-D F2
TAGAAGACAAATCAAAAGAGGAGCCACG
> CriHCCS C-D R2
ATGAAGACTTCAGAGGTCTCACCTTGTTAGTGTTTCTATGAGAATCCAC
Yeast Complementation Assay
For the PGK1:CriHCCS construct (Golden Gate cloning)
> CriHCCS C-D F1
ATGAAGACTTTACGGGTCTCACACCATGGACGAGGAAAAGAAAACTTTGCCA
> CriHCCS C-D R1
TAGAAGACAATGATACCTCAGGGTACATTTCTG
> CriHCCS C-D F2
TAGAAGACAAATCAAAAGAGGAGCCACG
> CriHCCS C-D R2
ATGAAGACTTCAGAGGTCTCACCTTGTTAGTGTTTCTATGAGAATCCAC
For PCR amplification of the CreHCS1 CDS
> NcoI-CreHCS1-1F
AGTCCATGGGTAACCAGCAAAGCGCCT NcoI cut site in bold
> CreHCS1-BglII-876R
AGTAAGATCTCGAGCTGCCGCTGGCCGC BglII cut site in bold
For PCR amplification of the CreHCS2 CDS
> NcoI-CreHCS2-1F
AGTCCATGGTAGAGGGCTCCTCAGCC NcoI cut site in bold
> CreHCS2-BglII-960R
AGTAAGATCTTCACTCCCGCCACCTGCC BglII cut site in bold
For PCR amplification of the ligates
> ScpGK1pro_F
CCAAGGGGGTGGTTTAGTTT
> tADH1_R
CCTGAGAAAGCAACCTGACC
For sequencing the ligates
> tADH1_R_Seq
TAAGAGTCACTTTAAAATTTGTAT
Chlamydomonas CRISPR Editing
For ribonucleoprotein electroporation
HCS1-crRNA*
> GCAACACGTTCCGTCGACAGCGG PAM site in bold
HCS2-crRNA*
> GAGTTCGGCATGTTGTTGAGCGG PAM site in bold
*An additional16nt common sequence(GUUUUAGAGCUAUGCU) was added to the 3′ end of each crRNA (20nt) for annealing to the tracrRNA (IDT system)
For colony PCR screening and sequencing
HCS1-sc-F
> CTGAATCGTCAAAACGCTCA
HCS1-sc-R
> AGCCTTTCCTAGGTGCCTTC
HCS2-sc-F
> CTCCCCAGTCAGCACTCCTA
HCS2-sc-R
> GTTGTAGAACATCTGCTCGCTG
Arabidopsis CCM System I Functional Complementation
For the pUBQ10:CriHCCS construct
Synthesized sequence of codon-optimized CriHCCS CDS with recombination sites (underlined) for Golden Gate Assembly
>CCAACTTTGTACAAAAAAGCAGGCTATGGATGAGGAGAAGAAGACATTACCAGAGAAGGTTCACGACTTGTACTTCAAGGTGTTTCCGGGCTCTCAATGTCCTGTTACGGGTGCTGCTCGGGAGAAACTCCTAACAGCTTCTCGAAGTTGCCAGAAGAACCAAACTGAAGGAGCTACTGCCTGCTCATCAGATGCAGCTTGTCCTGAGCAAAAATCGAAATACAAACATCCTCATGTTTACGATGTGTATGGAAGAAGAATCGATCAACAAACATCAAATGTTGAAAAAGCCGAAGTTTGGAGAATGCCGACATTTCTTTATGCGACTAGCTTCTATGATCCACAGAGAGATGTGCAGCGTAGGACGGCGATTGAGCCAATAAATCCTGCAAACAGGA…
For genotyping CCMH in the T-DNA line (SALK_046872) and transgenic lines
SALK_LBb1.3
> ATTTTGCCGATTTCGGAAC
SALK_872LP
> ATGCCCACGAGCACTGTATAC
SALK_872RP
> AGAGAGCTAAGGAGACACGGG
For screening CriHCCS transgene presence
CriHCCS_F275
>GGAGAATGCCGACATTTCTTATG
CriHCCS_R973
>GTGAGAATCAACGGACTGAGAA
