# Supplementary material for: Recurrent evolutionary switches of mitochondrial cytochrome c maturation systems in Archaeplastida
Source: Nat Commun. 2024 Feb 20;15:1548. doi: 10.1038/s41467-024-45813-y (PMC10879542; doi:10.1038/s41467-024-45813-y)
Supplement: Supplementary file 8 — Source Data [file 41467_2024_45813_MOESM8_ESM.zip]

Archive with 8 entries (7 files):
- SourceData/
- SourceData/SourceDataFile-Fig4c-Fig5-Fig6bef-Table1.xlsx
- SourceData/SourceDataFile-Fig7A-alignment.fas
- SourceData/SourceDataFile-Fig7A-mrbayes.tre
- SourceData/SourceDataFile-Fig7A-raxml.tre
- SourceData/SourceDataFile-Fig7B-alignment.fas
- SourceData/SourceDataFile-Fig7B-mrbayes.tre
- SourceData/SourceDataFile-Fig7B-raxml.tre
