# Supplementary material for: Recurrent evolutionary switches of mitochondrial cytochrome c maturation systems in Archaeplastida
Source: Nat Commun. 2024 Feb 20;15:1548. doi: 10.1038/s41467-024-45813-y (PMC10879542; doi:10.1038/s41467-024-45813-y)
Supplement: Supplementary file 8 — Source Data [file 41467_2024_45813_MOESM8_ESM.zip › SourceData/SourceDataFile-Fig4c-Fig5-Fig6bef-Table1.xlsx]

## Sheet: Fig. 4c
Figure 4c. Growth curve of WT g1 and HCS mutant strains cultivated in TAP medium under light and dark conditions
		Culture Density (OD750nm)
	Strain	Day 0			Day 1			Day 2			Day 3			Day 4			Day 5			Day 6
	g1-light	0.007	0.005	0.007	0.087	0.103	0.105	0.384	0.362	0.434	0.406	0.381	0.426	0.361	0.363	0.374	0.352	0.335	0.361	0.325	0.344	0.337
	g1-dark	0.007	0.004	0.006	0.034	0.036	0.027	0.087	0.058	0.08	0.173	0.172	0.164	0.123	0.145	0.118	0.105	0.123	0.101	0.095	0.109	0.087
	HCS2-KD light	0.005	0.005	0.006	0.076	0.091	0.11	0.377	0.365	0.433	0.382	0.378	0.418	0.344	0.365	0.366	0.33	0.304	0.339	0.32	0.3	0.328
	HCS2-KD dark	0.007	0.007	0.005	0.022	0.024	0.03	0.057	0.044	0.051	0.148	0.152	0.158	0.1	0.117	0.094	0.076	0.07	0.067	0.07	0.062	0.059
	HCS2-KO light	0.008	0.008	0.007	0.049	0.055	0.047	0.137	0.142	0.12	0.243	0.227	0.23	0.366	0.371	0.35	0.316	0.322	0.305	0.302	0.291	0.3
	HCS2-KO dark	0.008	0.007	0.007	0.01	0.007	0.011	0.021	0.017	0.016	0.008	0.006	0.011	0.003	0.004	0.002	0.001	0.003	0.003	0.001	0.002	0.002
	HCS1-KO light	0.005	0.006	0.005	0.043	0.051	0.033	0.092	0.077	0.101	0.195	0.224	0.202	0.331	0.337	0.296	0.296	0.282	0.312	0.276	0.279	0.307
	HCS1-KO dark	0.005	0.005	0.006	0.021	0.008	0.022	0.009	0.021	0.02	0.007	0.005	0.008	0.004	0.004	0.005	0.004	0.003	0.004	0.003	0.003	0.002
	n=	3 for each strain			3 for each strain			3 for each strain			3 for each strain			3 for each strain			3 for each strain			3 for each strain

## Sheet: Fig. 5
Figure 5. TCA metabolite level in the wild type (WT) and HCS2-27 mutant (HCS2) growing in TAP medium under normal light (NL) or low light (LL)
		TCA metabolite level				One-way ANOVA
	Strain-Condition	Succinate	Malate	Citrate		Tukey's HSD test		p Value
n=3	WT-NL	0.0288244	0.163398	0.437099		WT-NL vs. HCS2-NL	Succinate	0.9882
	WT-NL	0.0388532	0.344493	0.534795		WT-NL vs. HCS2-NL	Malate	0.9793
	WT-NL	0.0358697	0.193243	0.314551		WT-NL vs. HCS2-NL	Citrate	0.9953
n=6	HCS2-NL	0.0270622	0.235315	0.425384		WT-LL vs. HCS2-LL	Succinate	0.001758
	HCS2-NL	0.0439064	0.219319	0.294595		WT-LL vs. HCS2-LL	Malate	4.124e-05
	HCS2-NL	0.0514521	0.370803	0.55876		WT-LL vs. HCS2-LL	Citrate	4.133e-05
	HCS2-NL	0.050274	0.240661	0.421796		WT-NL vs. WT-LL	Succinate	0.7163
	HCS2-NL	0.0317188	0.299792	NA		WT-NL vs. WT-LL	Malate	0.7017
	HCS2-NL	0.0333003	0.217245	0.276471		WT-NL vs. WT-LL	Citrate	0.5124
n=4	WT-LL	0.101258	0.526696	0.509192		HCS2-NL vs. HCS2-LL	Succinate	0.0002555
	WT-LL	0.0440132	0.239779	0.004542		HCS2-NL vs. HCS2-LL	Malate	7.209e-06
	WT-LL	0.0520687	0.297359	0.346119		HCS2-NL vs. HCS2-LL	Citrate	0.0001268
	WT-LL	0.0143398	0.237291	-0.000147523
n=3	HCS2-LL	0.143769	0.918495	1.71263
	HCS2-LL	0.162855	1.12282	1.22971
	HCS2-LL	0.106626	0.805713	1.22925

## Sheet: Fig. 6e,f
Figure 6E. Germination of seeds from Col-0, heterozygous ccmh/CCMH, and ccmh+CriHCCS plants
	Germination (%)														One-way ANOVA
	18h			22h			30h			42h					Tukey's multiple comparisons test			p Value
Col-0	11.1111	12.5	12.5	54.1667	38.8889	31.9444	91.6667	81.9444	86.1111	100	100	100			Col-0 vs. ccmh/CCMH		18h	0.7839
ccmh/CCMH	13.8889	8.33333	5.55556	55.5556	29.1667	37.5	72.2222	86.1111	70.8333	100	100	100			Col-0 vs. ccmh+CriHCCS-44		18h	0.2026
ccmh+CriHCCS-44	23.6111	15.2778	16.6667	56.9444	45.8333	41.6667	88.8889	90.2778	93.0556	100	100	100			Col-0 vs. ccmh+CriHCCS-55		18h	0.9884
ccmh+CriHCCS-55	8.33333	15.2778	9.72222	30.5556	44.4444	50	72.2222	80.5556	77.7778	100	100	100			ccmh/CCMH vs. ccmh+CriHCCS-44		18h	0.05435
n=	3 for each line			3 for each line			3 for each line			3 for each line					ccmh/CCMH vs. ccmh+CriHCCS-55		18h	0.9202
															ccmh+CriHCCS-44 vs. ccmh+CriHCCS-55		18h	0.1316
															Col-0 vs. ccmh/CCMH		22h	0.9996
															Col-0 vs. ccmh+CriHCCS-44		22h	0.8828
															Col-0 vs. ccmh+CriHCCS-55		22h	1
															ccmh/CCMH vs. ccmh+CriHCCS-44		22h	0.8376
															ccmh/CCMH vs. ccmh+CriHCCS-55		22h	0.9996
															ccmh+CriHCCS-44 vs. ccmh+CriHCCS-55		22h	0.8828
															Col-0 vs. ccmh/CCMH		30h	0.1773
															Col-0 vs. ccmh+CriHCCS-44		30h	0.7846
															Col-0 vs. ccmh+CriHCCS-55		30h	0.2044
															ccmh/CCMH vs. ccmh+CriHCCS-44		30h	0.04738
															ccmh/CCMH vs. ccmh+CriHCCS-55		30h	0.9995
															ccmh+CriHCCS-44 vs. ccmh+CriHCCS-55		30h	0.05495
Figure 6F. Primary root length of Col-0, heterozygous ccmh/CCMH, and ccmh+CriHCCS plants
	Primary root length (cm)														One-way ANOVA
	Col-0			ccmh/CCMH			ccmh+CriHCCS-44			ccmh+CriHCCS-55					Tukey's multiple comparisons test		p Value
	4.6			4.5			4.1			4.6					Col-0 vs. ccmh/CCMH		0.7281
	4.8			4.9			3.8			4.4					Col-0 vs. ccmh+CriHCCS-44		0.1285
	4.6			4.4			4			4.1					Col-0 vs. ccmh+CriHCCS-55		0.56106
	5.1			4.8			4.1			4.5					ccmh/CCMH vs. ccmh+CriHCCS-44		0.62921
	5.2			5.3			4.2			4.2					ccmh/CCMH vs. ccmh+CriHCCS-55		0.99281
	4.9			4.4			4.3			4.2					ccmh+CriHCCS-44 vs. ccmh+CriHCCS-55		0.78962
	5			4.8			4.6			5.1
	5			4.7			4.7			4.9
	4.5			4.8			4.7			5.3
	5.1			5			5.3			4.8
	4.8			4.5			5.3			4.9
	4.8			4.4			5.2			5
n=	12			12			12			12

## Sheet: Table 1
Table 1. In vivo measurement of dark respiration and the impact of SHAM and NaCN on the respiratory pathways of Chlamydomonas HCS mutants
	Dark Respiration (nmol O2 min−1 10-7 cells)					One-way ANOVA
	WT (g1)	HCS2-27	HCS2-22	HCS1-9		Tukey's HSD test	p Value
	14.13	10.59	4.294	4.833		WT (g1) vs. HCS2-27	1.913e-05
	16.36	12.5	5.056	5.152		WT (g1) vs. HCS2-22	5.303e-10
	15.45	11.93	4.097	5.55		WT (g1) vs. HCS1-9	1.445e-09
	14.2	11.86				HCS2-27 vs. HCS2-22	1.662e-07
	14.3	12.11				HCS2-27 vs. HCS1-9	6.945e-07
	14.94	9.77				HCS2-22 vs. HCS1-9	0.7996
		9.593
n=	6	7	3	3
	Dark Respiration + NaCN (nmol O2 min−1 10-7 cells)									One-way ANOVA
	WT (g1)	WT (g1)+NaCN	HCS2-27	HCS2-27+NaCN	HCS2-22	HCS2-22+NaCN	HCS1-9	HCS1-9+NaCN		Tukey's HSD test	p Value
	14.13	5.347	11.86	5.85	4.294	4.172	4.833	2.526		WT (g1) vs. WT (g1)+NaCN	9.104e-13
	16.36	4.844	12.11	6.32	5.056	3.98	5.152	2.854		HCS2-27 vs. HCS2-27+NaCN	1.236e-07
	15.45	4.65	9.77	6.2	4.097	3.823	5.55	2.995		HCS2-22 vs. HCS2-22+NaCN	0.9898
	14.2	5.204	9.593	5.761						HCS1-9 vs. HCS1-9 +NaCN	0.01233
	14.3	6.204								WT (g1)+NaCN vs. HCS2-27+NaCN	0.7492
n=	5	5	4	4	3	3	3	3		WT (g1)+NaCN vs. HCS2-22+NaCN	0.3138
										WT (g1)+NaCN vs. HCS1-9+NaCN	0.003078
										HCS2-27+NaCN vs. HCS2-22+NaCN	0.02595
										HCS2-27+NaCN vs. HCS1-9+NaCN	0.0001891
										HCS2-22+NaCN vs. HCS1-9+NaCN	0.5057
	Dark Respiration + SHAM (nmol O2 min−1 10-7 cells)									One-way ANOVA
	WT (g1)	WT (g1)+SHAM	HCS2-27	HCS2-27+SHAM	HCS2-22	HCS2-22+SHAM	HCS1-9	HCS1-9+SHAM		Tukey's HSD test	p Value
	14.13	13.1	11.86	9.5	4.294	0.021	4.833	0.006		WT (g1) vs. WT (g1)+SHAM	0.00021
	16.36	12.32	12.11	10.4	5.056	0.036	5.152	0.018		HCS2-27 vs. HCS2-27+SHAM	0.2526
	15.45	10.8	9.77	9.2	4.097	0.011	5.55	0.007		HCS2-22 vs. HCS2-22+SHAM	1.364e-05
	14.2	11.88								HCS1-9 vs. HCS1-9 +SHAM	1.507e-06
	14.3	12.21								WT (g1)+SHAM vs. HCS2-27+SHAM	0.007497
n=	5	5	3	3	3	3	3	3		WT (g1)+SHAM vs. HCS2-22+SHAM	5.661e-13
										WT (g1)+SHAM vs. HCS1-9+SHAM	5.654e-13
										HCS2-27+SHAM vs. HCS2-22+SHAM	3.079e-11
										HCS2-27+SHAM vs. HCS1-9+SHAM	3.022e-11
										HCS2-22+SHAM vs. HCS1-9+SHAM	1
	Dark Respiration + NaCN + SHAM (nmol O2 min−1 10-7 cells)									One-way ANOVA
	WT (g1)	WT (g1)+NaCN	WT (g1)+SHAM	WT (g1)+NaCN+SHAM	HCS2-27	HCS2-27+NaCN	HCS2-27+SHAM	HCS2-27+NaCN+SHAM		Tukey's HSD test	p Value
	14.13	5.347	13.1	1.61	11.86	5.85	9.5	1.501		WT (g1) vs. WT (g1)+NaCN+SHAM	1.452e-11
	16.36	4.844	12.32	2.169	12.11	6.32	10.4	1.531		WT (g1)+NaCN vs. WT (g1)+NaCN+SHAM	0.004962
	15.45	4.65	10.8	2.068	9.77	6.2	9.2	1.266		WT (g1)+SHAM vs. WT (g1)+NaCN+SHAM	8.608e-10
n=	3	3	3	3	3	3	3	3		HCS2-27 vs. HCS2-27+NaCN+SHAM	1.397e-09
										HCS2-27+NaCN vs. HCS2-27+NaCN+SHAM	3.968e-05
										HCS2-27+SHAM vs. HCS2-27+NaCN+SHAM	1.79e-08
										WT (g1)+NaCN+SHAM vs. HCS2-27+NaCN+SHAM	0.9904
