# Supplementary material for: Recurrent evolutionary switches of mitochondrial cytochrome c maturation systems in Archaeplastida
Source: Nat Commun. 2024 Feb 20;15:1548. doi: 10.1038/s41467-024-45813-y (PMC10879542; doi:10.1038/s41467-024-45813-y)
Supplement: Supplementary file 8 — Source Data [file 41467_2024_45813_MOESM8_ESM.zip › SourceData/SourceDataFile-Fig7A-alignment.fas]

>NP_001116080_Homo_sapiens
MGLSP----------------------SAPAV------------------AVQASNASA-
---SP--PSGCPMHEG-----KMKGCPVNTETYSVPAHQERAYEYVECPIRGTA------
------------------------------------------------AENKENLDPSNL
MP-PPNQTPAPDQPFALSTVREESSIPRAD-----------SEKKWVYPSEQMFWNAMLK
KGWKWKDEDISQKDMYNIIRIHNQNNEQAWKEILKWEALHAA-----ECPGPSLIRFGGK
AKEYSPRARIRS-WMGY-ELPFDRHDWIINRC-GTEVRYVIDYYDGGEVNK---------
--DYQFTILDVRPALDSLSAVWDRMKVAWWRWT---------------------------
------------------------------------------------------------
----------------------------------------------------
>NP_001262820_Drosophila_melanogaster
MGNTAIT------------RVQMEATKSVPVDH------------------AKYMSGSG-
---AP--PPECPMHQK-HGDAKSASAVPPHP----------MQAASECPVQHDN------
-S---------------------------------------------------DVNPLNM
MP-PANQQPAADQPFPLPTDRQTSTIPKVT-------E-DGSVQFWQYPSQQMFWNAMLR
KGWRWKTEDVSQKDMGDIIRIHNANNEQAWQEVLKWEALHAK-----ECGNPRLKSFGGK
AKDFSPRARFRS-WLGY-ELPFDRHDWIVDRC-GKDVRYVIDYYDGGLVDK---------
--DYRFALLDVRPAMDSVDNVWDRMRVAYMRWKYELF------------EKFGSADGGKV
TAGSD-------------------------------------------------------
----------------------------------------------------
>NP_496403_Caenorhabditis_elegans
MGSSQ----------------------STPKVQD--ANADA-----ERIRKAQHSMAAA-
---GG--GSQCPLTPE-QRA---------------------CGAGGACPVG---------
-------------------------------------------------ADKASINPNNE
LE-HPNQKPAPDQPFALPTKREKSTIPKAG----------TETETWTYPSPQMFWNAMLK
KGWRWQDDSLSKSDMENIISIHNANNEEAWREVLKWENLLHP-----ECAEPKLKSFKGD
AKNLSPRARFRNLFLGY-DLPFDRHDWIVDRC-GKQVQYVIDYYDGGAVDP---------
-SSKLFTILDVRPAVNDIGNIWDRMVVAYWRFKFETL------------GFTPSLPIPPT
EGHNVNH-----------------------------------------------------
----------------------------------------------------
>XP_022087281_Acanthaster_planci
MGGASSTVQASTLATIPSSATSADNAPTAPQITP--TTASMP----CPMHSAASTKANGN
MAKSGQIPSGCPMHKK-DGSTVIAS----------------GGQISECPMAGASS-----
-A-------------------------------------------LMTDSRTDDIDPQNM
MP-PPNQRPAPDQPFPLSTNRQVSSIPRSS----------KEGENWVYPSEQMFWNAMLR
KGWRWQPEDISQGDMQNIIRIHNANNEQAWKEVLKWEALHAK-----ECGNPKLLSFGGK
YTDLSPRAKYRM-WLGY-ERPFDRHDWIIDRC-GKKVRYIIDYYDSGVVDA---------
-DTYKFALLDVRPALDSPGALWDRMKVAYWRWMYDRKDEGV-------------------
------------------------------------------------------------
----------------------------------------------------
>XP_029648126_Octopus_sinensis
MGIANSSFASVPIIHNSASPTDSECTKSVPAECP-----------------MHQEINKP-
---PP--PPECPMHKE-----QSKSCPQQSQPTSAVTTAKAEAYPSECPMHNSGAMPNVP
TA-SSECP--------------------------------------MTEATNENVDPANM
MP-PPNQRPSDDQPFPLPLNREVSSIPKAG-----------TNETWVYPSQQMFWNAMLR
KGWQWHADDIKPKDMEYIVKIHNANNEQAWQEVLKWESFHYH-----YCDTPKLKRFGGK
ATEYSPRARIRQ-LLGY-PLPFDRHDWIVDRC-GREVRYIIDYYDGGQVNM---------
-TNFQFTILDVRPAFDSWSACWDRMRASMLRWAASFM------------PKDQQNIETGS
VPHIQPES-QDSSSPSSGNAS---------------------------------------
----------------------------------------------------
>XP_004210211_Hydra_vulgaris
MGNTS----------------------ATPEIT------------------SAVGSTAF-
---SP--PSGCPMHET-------------------------NVQSSGCPMNNSN------
-------------------------------------------------SEADKINPLNM
MP-PANQQPSPGQPFQLSTHREVSSIPKGG---------VENPEKWVYPSQQMFWNAMLR
KGWRWEKDDLSPEDMANIIRMHNANNERAWQEVLKWESFNG------ECNEPKLLKFGGK
AKEYSPRARIRA-LLGY-DLPFDRHDWIVDRN-GKQVRYIIDYYDIGDENGY--------
-KTGDFVELDVRPAFDSFSAVVDRSRAASLRWAAEAM------------AWWNQRHKSPE
VK----------------------------------------------------------
----------------------------------------------------
>XP_020625700_Orbicella_faveolata
MGGSS----------------------STPV---------------PSDAGGSAAIVTQ-
---AP--TSGCPVQHS-SPAPDRTS------ISECPVHQDSKLQASQCPISAGT------
-G-CDSAA----------------------------------------DKGADALDPANM
MP-PPNQQPSPGQPFPLPINRQVSSIPRGG---------TGKEENWVYPSQQMFWNAMLR
KGWKWQDDEVQSSDMDNIIRIHNANNEAAWQEILKWEALHYK-----ECGTPKLLSFKGK
AKEFSPRARIRS-WMGY-ELPFDRHDWVVDRC-GREVRYIIDYYDIGDEEAY--------
-KRGEFVALDVRPAMDSFQAVLDRARIAVLRWTLSFS------------SPKDE------
------------------------------------------------------------
----------------------------------------------------
>XP_020896235_Exaiptasia_diaphana
MGASE----------------------STPENQP-------------SPSPGPPTSVTQ-
---SQ--TSGCPVQXN-SPP---------------------GEWRSECPASGAG------
-G-RGGCP-----------------------------------------VNKDGLDPRNM
MP-PANQQPSPGQPFPLPTNRVTSSIPKAG----------SDGDXWVYPSPQMFWNAMVR
KGWKWEKDEVQANDMDHIIRIHNANNERAWDEILRWEALHAH-----ECGNPKLLSFRGR
AQDFSPRARIRS-WLGY-ELPFDRHDWIVDRC-GQEVRYIIDYYDIGDEEGY--------
-KKGEFVHLDVRPAIDSPSAALDRMRVAFLRWSMYFS------------SNTDEPQDVKV
ESSPKSD-----------------------------------------------------
----------------------------------------------------
>XP_022782165_Stylophora_pistillata
MGSIS----------------------SAPV---------------APDSGASVAVVTQ-
---IP--SAGCPVQHS-TPA-----------VSECPAHQSSKVQASQCPISGGA------
-G-CDSAA----------------------------------------DNSSDALDPSNM
MP-PPNQQPSSGQPFPLPINRQVSSIPRGG---------TGKDENWVYPSQQMFWNAMLR
KGWKWQEDEVQANDMANIIRIHNANNESAWQEILKWEALHAN-----ECGTPRLLSFKGK
AKEFSPRARIRN-WLGY-ELPFDRHDWVVDRC-GREVRYIIDYYDVGDEEAY--------
-KRGEFVALDVRPAMDSFQAVLDRARIAVLRWTLYFR------------SGNDE------
------------------------------------------------------------
----------------------------------------------------
>XP_028403736_Dendronephthya_gigantea
MGAGEST-------------------SSQP-----------------------PSDEQT-
---NS--SNECPIHND-TKDNHLKSCPMQEE----------GKYPRECPMHQEN------
-------------------------------------------------LSNDYVNPANM
MP-PANQMPASDQPFPLSTVREESTIPKAD-----------EDSNWVYPSPQMFWNAMLR
KGWQWQKDDLSANDMDHIIRIHNMNNERAWQEVLKWESFHAH-----ECDQPKLEKFGGK
AQEYSPRARIRS-WLGY-ELPFDRHDWIVNRC-GKKVRYIIDYYDIGDEDSY--------
-SKGEFVHLDCRPALDSFEALADRTRVAFLRFAFYLK------------SWKDGRSQEKT
SEQVQNKS----------------------------------------------------
----------------------------------------------------
>XP_032243076_Nematostella_vectensis
MGSGS----------------------STPEITG--NPPTL-----PPSVAAPASKVQA-
---GP--PSGCPMHQS-NQT-----------KSECPASG--AMSAGRCPMR---------
---------------------------------------------------EDGLDPTNM
MP-PANQQPSPGQPFPLSTDRVVSSIPKGG-----------SNDKWVYPSPQMFWNAMVR
KGWKWEKDDLNPKDMGHIIKIHNANNERAWQEILKWEALHAK-----ECRNPKLISFKGR
AQDFTIRARIRS-LLGY-ELPFDRHDWIVDRC-GRHVRYIIDYYDVGDEDAY--------
-KTGEFVELDVRPAFDSFGSALDRMRVAMLRWSLYFS------------SGNETSDAQPS
KSD---------------------------------------------------------
----------------------------------------------------
>XP_002114862_Trichoplax_adhaerens
------------------------------------------------------------
------------------------------------------------------------
------------------------------------------------------------
MP-PPNQRPSPGQPFSLSTDREISSIPKAS----------DKEEKWVYPSPQMFWNAMLR
KGWKWEDDQIKNNDMDWIIRMHNTNNETVWREILKWETLHAK-----ECGQPKLARFYGK
AQDFSPRARIRS-WLGY-ELPFDRHDWIINRC-GREVRYVIDFYDKGEVDP---------
-QTGVVALLDVRPALDSWGAVWDRVKVAWWRWTS--------------------------
------------------------------------------------------------
----------------------------------------------------
>XP_003385371_Amphimedon_queenslandica
M-----------------------------------------------------------
-------AAECPVKKE-QR-------------------------DGSCPMSKER------
---------------------------------------------KVEGKDGEELDPRNM
IP-RLSQDPLPGQPFPLSKEREVSSIPKSG---------GDKDDKWVYPSEQMFFNAMTR
KGWKWTEAELKQEDMKHIISIHNRNNEEAWREVLKWEQFHAH-----ECTSPKLVSFRGR
AKDFTPRARLRY-WMGY-ELPFDRHDWIVDRC-GRHVRYVIDYYGCEPTPN---------
--NDAPIYLDVRPALDSFSAVWDRMKATWWRWTASEKE----------------------
------------------------------------------------------------
----------------------------------------------------
>NP_009361_Saccharomyces_cerevisiae_S288C
MGWFWAD-----------QKTTGKDIGGAA------------------------------
--VSS--MSGCPVMHE---------------------SSSSSPPSSECPVMQGD------
---------------------------------------------------NDRINPLNN
MPELA-ASKQPGQKMDLPVDRTISSIPKSP----------DSNEFWEYPSPQQMYNAMVR
KGKIGGSGEVAEDAVESMVQVHNFLNEGCWQEVLEWEKPHTD-----ESHQPKLLKFMGK
PGVLSPRARWMH-LCGQ-ELPFDRHDWIVLRGETKEVRYVLDFYGGPDDEN---------
--GMPTFHVDVRPALDSLDNAKDRMTRFLDRMISGPSSS-------SSAP----------
------------------------------------------------------------
----------------------------------------------------
>NP_012836_Saccharomyces_cerevisiae_S288C
MSSDQ-------------------------------------------------------
-------QGKCPVDEE-TKK----------------------------------------
--------LWLREHGN--------------------------------EAHPGATAPGNQ
LEQDNDKTPEYHTTVDLSQSREVSTIPRTN----------SD-RNWIYPSEKQFYEAMMK
KNWD-----PNSDDMKVVVPLHNSINERVWNYIKSWEDKQGG-----ECGGIKLTNFKGD
SKKLTPRAWFRSRILHL-AKPFDRHDWQIDRC-GKTVDYVIDFYSTDLNDANSQ------
--QQPLIYLDVRPKLNSFEGFRLRFWKSL----------GF-------------------
------------------------------------------------------------
----------------------------------------------------
>NP_594026_Schizosaccharomyces_pombe
MQPEQLN-----------------------------------------------------
-----------------------------------------QEEESKCPVPPEVR-----
-----------DAWLK-----------------------------------SH----GGK
KPSEVHDTP---HPTMLPTEREISTIPKVVT----ES--SGKEEKWIYPSQQMFFDAMKR
KNWN-----PHPEDMKTIVPIHNAVNERAWQDILQWEQGWGS-----ECGGPKLERFDGN
VKKLTPKARILN-LLGY-NKPFDRHDWLVNRC-GRKVAYVIDFYNGPTVNG---------
---TPSIYLDVRPKLS-VHGAWMRVYRWTNEHFSQNSK----------------------
------------------------------------------------------------
----------------------------------------------------
>NP_596655_Schizosaccharomyces_pombe
MTSSETTTDHPRTGKDTHDHPLANPPPGCPMH-----KASNE----GREKQNSEATPAV-
---QP--PATCPMSNS-NQKPAGVSE-----VLTGVDSKQQSYVPEGCPVATPKR-----
--------GWFNWFGNNDDQ----------------------------KQEAYEVDKSNM
MYKNIPQTAVDDQVVGLETTRTTSSIPK------------VDGKNWEYPSPQQMYNAMWR
KGYR-----DSGENVPIMVQVHNFLNEGAWSEIKAWEREAGE------NTEPKLLRFEGN
ANKRTPRALWYM-MLGSGEGPFDRHDWYVQRK-DNSVRYVIDYYEAPDSAD---------
--GKPVFSLDVRPAVDSFESVALRWKHWRMRQMQQ-------------------------
------------------------------------------------------------
----------------------------------------------------
>XP_001241374_Coccidioides_immitis_RS
MGWFWASPSGG----TQVAPSNSR------------------------------------
-------QSTCPVMHN---------------------TPDQNQSQSSCPVRASD------
-SPFYVAP--------KSDSPPSASYP------------------EEQQSTLSKLNPLNY
MFSNISQSRAPNQSVDLPVERELSSIPRAD----------GAGGNWEYPSPQQMYNAMLR
KGYT----DTPQHAVEAMVAVHNFLNEGAWEEIVQWENTFSNVLG-VSAEQPKLVRFMGR
PQERTPKASILQ-LLGT-PPPFDRHDWYVLRN-GKEVRYVIDYYSGPPEPT---------
--GEPVFYLDIRPALDSPTAAVERLMKWGGDVWWRASGG---------------------
---------SVRESH---------------------------------------------
----------------------------------------------------
>XP_001244714_Coccidioides_immitis_RS
MGAGASTPSSTEST------------AAPP------------------------------
-------AASCPVDHK-AREVWLSKSQASSP-----PPRPNPEEVPSCPVDHKAR----A
---------------------------------------------AWLSTSEKSTNPTPD
PSSTDSNAPQVKLHRPLSTDREVSSIPRAL--SPPSHAPETDTGNWVYPSERQFFEALMR
KGTPTSTTSAKETSVASIIPIHNAVNERAWLEILSWESRAPTSDPSRKCGGPKLYSFRGE
TQFLSPRARLNG-LLGY-QLPFDRHDWVVERCGGERVEYVIDFYQGKSGGG----LGLGG
PDGKLSFYLDVRPKLNSLEGWKMRIGRFL----------GL-------------------
------------------------------------------------------------
----------------------------------------------------
>XP_001481551_Aspergillus_fumigatus_Af293
MGWFWADPQAKP---NPLASSDASPPPGCPMHA---------------------------
-------SNAPPALSS---------------------LSARSDTSSSCPVRSPD------
-SPFYVRP--------VTDSPQPPA--------------------PETKSALSKLNPLNY
MFSSISQERAPNQTVDLPVEREPSSIPRGD-----------ADGNWEYPSPQQMYNAMLR
KGYT----DTPQDAVEAMVAVHNFLNEGAWAEIVGWERLFAKMTGNVDACEPRLLRFKGR
PQELTPKAQILQ-ALGT-NPPFDRHDWFVLRQ-GKEVRYVIDYYSGPPEPT---------
--GEPVFYLDIRPALDSPTAAIERLMRWGGDVWYRASGG---------------------
---------AVRENNNS-------------------------------------------
----------------------------------------------------
>XP_006458274_Agaricus_bisporus_var_bisporus_H97
MSSSSPK---------------------CPVDH---------------------------
STPAP--AQECPVDHG---------------------ASQQTGSQDACPVDHTSR-----
-----------STWSR-----------------------------------------FSN
TP---N---LPNSQSSLSIDREVSSIPKPN------------DGKWVYPSEAQFYAAMAR
KDHN-----PRAADMKTIVPIHNAVNERAWAEIMKWESGRGG-----ECGGVQLVNFKGR
PNDKSPKARLNM-LLGY-AAPFDRHDWTVDRC-GTRIRYVIDFYTGHNAQSP--------
--GNLSFYLDVRPALDNLESLKMRTQIFFSTWYKRLTV----------------------
------------------------------------------------------------
----------------------------------------------------
>XP_006461849_Agaricus_bisporus_var_bisporus_H97
MGQTTSL-------------PTHEKTSSSPLHREDA------------------------
-LTST--SAKCPVDHAQ------------------SQAQATQPKASQCPVQHDTI-----
---PSQKS-------------------------------------GQCPVERGELNPLNQ
MPSLA-NAPRHGQSMELPTERSESSIPRDG------------SEKWQYPSPQQFYNALVR
KGWE-----TPEEHIEVMVEIHNFLNEQAWQEVLKWEKRQYS-----D-DDIQLTRLRGR
PGELSPKARLFM-LAGD-EPPFDRHDWVVRRPKGEEVRYVIDYYSAPPEPD---------
--GSPAFSLDVRPALDSLGSLKERIAVATEEAWAAFHEN---------------------
---------EKASKSDADRH----------------------------------------
----------------------------------------------------
>XP_011388050_Ustilago_maydis_521
MSAGPSSAAFSSSS-SPSSSPSSSPPPACPMHA---GNSASV----PTPSPSKPSPPKM-
-VASS--GGQCPIPHE-DRDKYLASKSAPPH----------SLAGSMTPSSSEPS-----
---------------------------------------------SSSKPWSSTLNPLNM
MPSL-GQGQAPEQKTVLSTERVVSSIPRSRSAAAPKHDDEDQSEKWEYPSPQQFYNALVR
KGWE-----TPEEHVETMVLVHNFLNEQAWLEVLEWEKLAGA-----DSSRAELARFQGK
PGTLTPKARLFG-WMAS-EPPFDRHDWIVDQD-GKEVRYVIDYYSVPDDPEK--------
--DDPEFVLDVRPALDSIESLSVRLQKGWQEWKQGQ---GFSAFAAENLPKPAASSASSA
------------------------------------------------------------
----------------------------------------------------
>XP_011391593_Ustilago_maydis_521
MWPFSSSTSAEP------------------------------------------------
--GAS--ADRCPVDEE-TRQA---------------------------------------
---------------------------------W-------------------KANPGKA
HPFQPALSPRTNDESRLSSDREISSIPRSYSLANPQAQAEDSDGKWVYPSAKQFYNAMKR
KNQN-----PQVADMDVVVPIHNAVNEQAWKQILAWERMWTG---RAENEETKLVSFKGR
PRELTWRAWFNG-LAGY-QHPFDRHDWTVERG-GEQVRYIIDFYTGRAQAAAAAFSAAAQ
QRTGLSFYLDVRPAPSTLQGLAMRSTRSWHKYFGSP----------DSAPH---------
------------------------------------------------------------
----------------------------------------------------
>XP_016606180_Spizellomyces_punctatus_DAOM_BR117
MTPSPDS-----------------------------------------------------
QTSSS--GGTCPVDHS-SFASIAGKRSAP------SSSTSASSSGGGCPVDHT-------
---------------------------------------------------SSHINPLNM
MPNLP-QTPSQGQTVNLSTERTSSSIPRQD----------VQDKTWDYPSPQQFYNALKR
KGWE-----TPEHEIPTMVDIHNFLNEACWGEVLKWEKMFHC-----DCKDVKLAKFQGR
PQDLTPKARMYS-WFGV-DKPFDRHDWTVDRC-GQQVRYVIDYYSAPDEAP---------
--GVPAFNVDVRPALDSPSALFDRARMGARRVWERFFGG---------------------
---------DAMEGSQS-------------------------------------------
----------------------------------------------------
>XP_016611025_Spizellomyces_punctatus_DAOM_BR117
MSPQA-------------------PPPSCPVDHS-----------------SSTPPPSA-
---EP--PMSCPIDHS-KASTPQQPQPHP------TNNPLAGLTADSCPYSAER------
-------------------------------------------------QEQELIAESNN
MP-PPSQLPAQDQKQLLSTEREHSTIPMGG---------RFDGKNWVYPSEQMFFNAMRR
KNWQ-----PSEQDMSVVVPIHNAVNEQCWRKILEWEALYKS-----SCGQPKLLKFQGK
PKDYTPKARIRS-LLGY-TLPFDRHDWTIDRC-GKTVTYVIDFYSGAPAKD---------
--GGVSFYLDVRPKL-TVDGVKDRIKMWWSTGS------GL-------W-----------
------------------------------------------------------------
----------------------------------------------------
>XP_023466081_Rhizopus_microsporus_ATCC_52813
M----------------------SVPEGCPMH-----QE---------------------
-QKKP--ESGCPVNHQ-KEKPQ-------------KPMPQPSQIPSGCPMHNSA------
-----------------------------------------------------QVNQDNM
MP-QLTQTKQPDQTIDLPTERVISSIPKSK----------DSEAKWEYPSPQQFYNALRR
KGWE-----TPEDEIETMVDIHNFLNEEAWQEVLKWEKKYKC-----DCTDPYLSKFQGR
PKELTPKARWHS-LLGA-PKPFDRHDWYVSRC-GQTRRYVIDYYEAPEDVP---------
--GVPVFHLDIRPALDDVDSIMVRFKEAAKAKWEQWFSS---------------------
------------------------------------------------------------
----------------------------------------------------
>XP_023467001_Rhizopus_microsporus_ATCC_52813
MVDTQEE------------------TPKCPVDHN------------AYKHFIPQENQQV-
---EE--GAKCPVDHNA--------------KHFTPQKGGSVKESDSCPVDHSAR-----
--QNFIPA-------------------------------------SKEGCDSDAIDSSNY
MPKVSEQTPQHDQRLPLGKERQISSIPRAN----------SSEKMWIYPSEQMFFNAMRR
KNWT-----PKEEDMSVVVPIHNAVNEMAWQKILEWERMHET-----KCNQPMLLKFQGR
PKDITPKARIRS-WFGY-SLPFDRHDWTVDRC-GEKVTYVIDFYTGKKDPKN--------
-PISLSFYLDVRPA-PTPAGIWDRIKMSFRKGE---------------------------
------------------------------------------------------------
----------------------------------------------------
>XP_040741517_Linderina_pennispora
------------------------------------------------------------
----------------------------------------------ECPVDH--------
-----------------------------------------------------TLNPLNM
MPDLP-QTMHSSQAESLSTERELSSIPRAT----------DDDTVWEYPSPQQFYNALAR
KDMA-----APEEYMDIMVDIHNFLNEGAWNEVLKWESRHKD-----QCMAPKLLRLQGR
PRDLSPMARFTS-WMHG-VKPFDRHDWYVDRC-GKQVRYVIDYYEGAPEND---------
---MPVFNLVVRPAVDDFESLTDRCRALWQDA----------------------------
------------------------------------------------------------
----------------------------------------------------
>XP_040744791_Linderina_pennispora
MTASSSS-----------SSNSDAKGNTAP------------------------------
-------ATECPVDHTT--------------------KKAPAEEPLVCPVDHSGS----A
---------------------------------------------KAFSSAHPAIDPYNQ
MPAEPEQARAHGQKETLSTERMRSSIPRAERESGPLHDADAEDDMWDLP----------R
KNWD-----PTEHDMKSVVPIHNAVNEMCWHHILQWEKMHQT-----QCGSPRLL-----
-AELTPRARFYS-LLGY-TKPFDRHDWTVDRC-GKSVR-------KDPKNP---------
--HAPSFYLDVRPALT-LEGAWDRTRKYF----------GF-------------------
------------------------------------------------------------
----------------------------------------------------
>XP_752114_Aspergillus_fumigatus_Af293
MGAGASTPSVPPTD-------------SAP------------------------------
-------AVTCPVDHK-TREVWLQQHKASG----------------GAPHP---------
------------------------------------------------------------
LPGE-EEKTKPKLQRPLSTDREVSSIPRAFDSSAPSHTPETDTGNWIYPSERQFFEALVR
KGNTATTSSASETTVASIIPIHNAVNERAWKQILEWESLAPSSDPSKKCGGPKLYSFRGD
PQFLSPRARFNS-LLGY-QKPFDRHDWVVERCDGERVEYVIDFYQGKSSGTDGA-AGLTA
GPGKLSFYLDVRPKLNTFEGWRMRFRRFT----------GL-------------------
------------------------------------------------------------
----------------------------------------------------
>XP_002364614_Toxoplasma_gondii_ME49
------------------------------------------------------------
-------------------------------SFSFSSLFSSSPSKSSCPYGMGEG-----
-G-------------------------------------------------EG-------
-----TQGSNVEVPAGLSDVRERSTIPSAS------------GQNWNYPSEKQFYRVTRA
KGHQ-----VDPGDMPAIVAIHNAVNEQTWVEILRFEALHQR-----ECDTPKLLRFVGR
PEDLTFKARVKH-LLGY-ERPFDRHDWLIDRC-GTKVRYLIDFYDGRATPEQ-------E
ATGKVAIYIDARPDILSPHGLLDRVRMFFINKGWLQP-----------------------
------------------------------------------------------------
----------------------------------------------------
>XP_002370141_Toxoplasma_gondii_ME49
MATAATCPLGST------SSSFSSSSSSSPVSSSEA------------------------
-------SSSCPASAPSAASTCTGSPSGRKCPVSAAAASTARALGSACPFRGQRD-----
--------REDSGFAARLVQRRSGSSPP-----------------ATTHEVHEEINPRNM
MPEIS-NAPQDPDDLALSTHRRVSTIPKTG----------ED-ATWIYPSPLQFHRAMKK
KNKE----PPPADAMETTVYVHDVVNERTWKNILHWENALHK-----ECEKPTLSRFVGR
SSDYTPTARLRQ-YFSYMGLPFDRHDWYVDRC-GETVRYIVDYYDDPQATD---------
---NIQVFIHTRPAFDSWQNFSDNVRHFVSSFF---------------------------
------------------------------------------------------------
----------------------------------------------------
>XP_003879571_Neospora_caninum_Liverpool
MAGAASSDASASCSL-----SRSSSSASCP-----------------------------D
LSASP--SSSCPS----SASKCAGPHSAHKCVLPPFASSVAEAEHTVCPFRGHTD-----
-G---------DSFIARLKGRAEPTETEKKS--------------LAAELHAEPINPRNM
MPDIS-NEPQDGDDLTLSTKRRLSTIPKTG----------ED-ATWVYPSPLQFHRAMKK
KNKE----PPPADAMETTVYVHDVVNERTWKNILHWENSFHK-----DCEKPTLSRFVGR
SSDYTPTARLRQ-YFSYMGLPFDRHDWYIDRC-GETVRYVVDYYDDPQASDNIQLSVLAG
KSNEQKVFIDARPAFDSWQNFSDNVRRVFSSIF---------------------------
------------------------------------------------------------
----------------------------------------------------
>XP_003885328_Neospora_caninum_Liverpool
METKSEASVSSAGHSVS-RPTVTSAGQGCP------GHGKSE-------PAGPSDVSTD-
---SS--SSSCPVEHG-SSGASLSGNSAELPSF-FSSLFSSSPAPSSCPYGLGEG-----
-G-------------------------------------------------EN-------
-----AQGVQVEVPAGLSDAREKSTIPSVS------------GENWNYPSEKQFYRVTRA
KGHQ-----VDPGDMPAIVAIHNAVNEQTWTEILRFEAFHQR-----ECDTPKLVRFVGR
PEELTFKARIKH-FLGY-ERPFDRHDWLVDRC-GTKVRYLIDFYDGRAPPEE-------E
ARGKVAIYIDARPDVLSPHGLRDRVRMFLTKKGWLQR-----------------------
------------------------------------------------------------
----------------------------------------------------
>XP_012650232_Babesia_microti_strain_RI
M-----------------------------------------------------------
-----------------------------------------NSE----------------
---------------------------------------------------RPHINPDNL
EQNYE-NAPIDEHSAALDLTRETSSIPRPN----------EP-TNWMYPSPQQFYNALKL
KHKD----PGDPKYMKAAVFAHNRVNELTWDSILSWERWHP------ECKLPKLQRFVGK
FSQLSPKARLKS-IY-M-GRPFDRHDWYIDRC-GETVRYIIDYYDDPKAND---------
---VLKVKIDARPALDSFTSFFDRLLFWI-------------------------------
------------------------------------------------------------
----------------------------------------------------
>XP_021338459_Babesia_microti_strain_RI
MAVKTHF-----------------------------------------------------
----------TDV-----------------------------------------------
---------------------------------------------------------END
TP-------------------TESNIPS-------------RDGRWKYPSQKQFYNATTR
NGNK-----VNRKLIPHIVQIHNQVNEEAWRRVLEYEDFH-------DCANPFLSHFSNN
KKKLSVKARVRG-WIGY-DPPFDRHDWLVERC-GTQIRYIIDFYKGVPSKNMQI-SGNND
INDEISIYMDVRPA-PTIGGIIDRLRMSYKKKI---------------------------
------------------------------------------------------------
----------------------------------------------------
>XP_022588510_Cyclospora_cayetanensis
MPAAAEP--------TAGRSKGLGADEAAP--H---TEQTET------------------
-LSYPRTMPECPLTSEM---------------------------LSGCPLARGTD-----
---------------------------------------------------SE----SGE
AEASSNQVP------GLSTERASSSIPS-------------KEGHWKYPSEKQFYTATLR
KGHA-----VGAGSMPAVVAIHNAVNEETWRQIKEWEALHGD-----TCAASKLIRFVGR
PSELSLKARLRH-WGGF-ERPFDRHDWLVDRC-GKNIRYIIDYYDGKGEGD---------
---KVSICVDVRPDLSSFCNAWDRVRMFFLSKQKEWTKKGE-------------------
--------NKKGGAEKAKRQN---------------------------------------
----------------------------------------------------
>XP_022591102_Cyclospora_cayetanensis
------------------------------------------------------------
------------------------------------------------------------
-----------------------------------------------------------M
MPNIP-NTA----HLGLSTKRERSSIPKTG----------EG-KTWVYPSSAQFFRALQR
RGKE-----AEKETMPAVVHVHNFVNEETWQRITTLEQN-HP-----ECAQVTLTRFCGR
SDDLTVTARVMN-RLGWWGQLFDRHDWYLDRC-GQQVRYIIDYYDDPKAENI--------
----AEVYIHARPAFDSLENFRDMLTHTVQALWRGERP----------------------
------------------------------------------------------------
----------------------------------------------------
>XP_028535188_Plasmodium_relictum
MLNISRTNDNNTV-----------------------------------------------
-------------DEK------------------------------KCPSKMEN------
---------------------------------------------SSALEIVEKINKRNM
MPDVPNYSLNKDDNLSLSKKRHISSIPKNG------------EEYWLYPSPQQFYNSLLR
KNKE-----VEKDYIDAVVSIHNEINEESWKHVLRYEHMHKK-----KCSNVTLHRFVGK
SDDLSLKARFRS-IFTRLEKPFDRHDWFIDRC-GTQIKYIIDYYNDESIND---------
---DKNIYIDVRPAMDSLSNIWDRVRYPFYEFYKYIKKN---------------------
------------------------------------------------------------
--------------------F-------------------------------
>XP_028535676_Plasmodium_relictum
M-----------------------------------------------------------
------------------------------------------------------------
------------------------------------------------------------
-----N-----EEKKVSSNLKEKSSIPS-------------NSGSWYYPSKNQFYNTTKK
KGYS-----FSREELDMALKIHNAVNEETWRKIMKKEEKYFD-----LCKEQKLIRFVGN
PTKLSFKAYMLT-LLGY-NKPFDRHDWYIDRC-GKTIKYIIDYYDGKSDNN---------
--SPVSIYIDVRPQLSH-KNVIDHIKVFYLKICKFIF-----------------------
------------------------------------------------------------
----------------------------------------------------
>XP_029218356_Besnoitia_besnoiti
MQVSSAAGSSEPG--VSGASPDSAAKQGCP------GHGASE-------PSVPSEASAS-
---SS--KSSCPVRHG-SAFPASRG-SAALPSFFSFFSSSSSSSSTSCPYGMDET-----
-D-------------------------------------------------EA-------
--AGSSKGAQIEVPVGLSDARERSTIPSVT------------GENWNYPSEKQFYRVTRL
KGHT-----VSPDDMPAIVAIHNAVNEQTWVEILRYEAFHQR-----ECDKPKLARFVGQ
PDSLTLKARMKH-FLGY-ERPFDRHDWLIDRC-GTQVRYLIDFYDGRATPED-------E
ASGKVAIYIDARPDLLSKHGLLDRAKMFLVKKGLWQQ-----------------------
------------------------------------------------------------
----------------------------------------------------
>XP_029222774_Besnoitia_besnoiti
----------------------------MPLRRD--------------------------
----------------------------------APPAERLEAAEALCPVRGAV------
-G------ASRGLFGGA--QRGSGSPED-E------------------RAAHGELNPLNM
MPEIS-NEPEGEDNHALSTKRRISTIPKTG----------ED-STWVYPSPLQFHRAVQR
KNKE----PPPPEAMESTVFVHDLVNERTWKKILQWERALHS-----ECEKLTLSRFVGR
SEDYTPTARFRQ-LFSYLGLPFDRHDWYVNRC-GETVRYVVDYYDDTRAEDN--------
----IQVFIHARPAFDSWQNFADNVRRMFASS----------------------------
------------------------------------------------------------
----------------------------------------------------
>XP_765351_Theileria_parva_strain_Muguga
LNNLFKLSDEDTH----------GEGSFCP------------------------------
------------------------------------------------------------
------------------------------------------------------LNEDNN
MPNLP-NEPLN--GVNLDTKREKSSIPRAG----------HD-QNWVYPSAMQFYNALLM
KNKD----DGNSNYMSEAVKAHNEVNELSWNQILKYEKLHQS-----ECKSPKLRRFVGK
YNNPSPKSYLVR-LFTRYEKPFDRHDWYVDRC-GREVRYVLDYYDDPKSANY--------
----LQVYIDVRPALDNFQNLYDRIKFSILSILKLI------------------------
------------------------------------------------------------
----------------------------------------------------
>XP_766407_Theileria_parva_strain_Muguga
M-----------------------------------------------------------
----------------------------------------------SCPSSNDT------
---------------------------------------------------GSYCSSKNH
VG--PKFSADPVILSKLCSKRTKSSIPS-------------RDSLWSYPSQQQFYKSTLN
KGHN-----VDANLIPTIVEIHNIVNEKAWERVMEYESIYKE-----TCNNPVLVHFVGN
KDKHTFKSILNY-ITGY-KLPFDRHDWTVDRC-GNRRRYILEFYEGATDDPN--------
---KLGVYIDVRPDL-SFNGICDRLRFWAHKSFSGV------------------------
------------------------------------------------------------
----------------------------------------------------
>CAD7965682_Amoebophrya_sp_A120
MSTSSTDEAASGGPR---------AGGSCP------------------------------
-YSASLKSS-CPH----QSQQVAGSSSSSSNITNLNPKTMAESRGSSCPMMRGS------
-GEKAASHAEDKTFEQ-----------EEQ---------------QLKQIQSAGINPRNM
MPIMA-NQSLPSDKVAFDKSREVSSIPKTG----------ESGTTWVYPSPQQFYNALRR
RGKV---DEQDENTMDSIVFAHNVTNEQTWTEILDWEHLHYD-----RCKDPTLLSFVGK
SEELSLGGHFSN-YFRARGAPFDRHDWLVDRC-GEQVRYIIDYYDDPHANDQ--------
--HGLDISLVTRPAPDSVQNVWDILRKPYYDYLERSKASGVEPSQK--------------
------------------------------------------------------------
----------------------------------------------------
>CAE6935018_Symbiodinium_natans
M-----------------------------------------------------------
------QGT----REER------------------------NIALALCPL----------
---------------------------------------------------------PTR
MPLVSNRQLCLSLQFTRPWPRPAASVGAAL-----------SREPFMYPSEKQFFASATA
KGHT-----LDPQDMSMVIAIHNAVNERTWQEILKYEGLHFK-----ECAEPKLLRFLGR
PGELTPKARLTS-FFGR-TLPFDRHDWHVDRC-GKHVRYVVDFYDGQQSPT---------
--HAVSIHIDARPEV-SWQGLTDRFKLWWNGK----------------------------
------------------------------------------------------------
----------------------------------------------------
>CAE7548601_Symbiodinium_natans
------------------------------------------------------------
------------------------------------------------------------
-----------------------------------------------------------M
MPEMP-QTPAESQTMDLNKDREVSSIPKTG----------ET-GNWVYPSPQQFYHALLR
KNKE-----AEAETMDAVVYAHNVTNERSWRQVLDWERLHAS-----SCQTPSLLRFVGR
QKDLSWGGWWSR-LLSYRGVPFDRHDWFIDRC-GQTVRYVIDYYDDPAAGDK--------
--EDLQITIEARPALDTAGDLLDRLRRPGWQLRRVWTAVGG-------------------
------------------------------------------------------------
----------------------------------------------------
>CAE7749250_Symbiodinium_sp_CCMP2592
M-----------------------------------------------------------
---------A----------------------------------ASSCPLGLGG------
-PKPAPAA-----------------------------------------SGEAPVDAPGQ
SSASSSTAQASQKSHGLSSEREVSTIPSA------------DGSPFMYPSEKQFFASATA
KGHT-----LDPQDMSMVIAIHNAVNERTWQEILKYEGLHRK-----ECAEPKLLRFLGR
PGELTPKARLTS-FFGR-TLPFDRHDWHVDRC-GEHVRYVVDFYDGQQSPT---------
--HAVSIHIDARPEV-SWQGLADRFATTCTSCV---------------------------
------------------------------------------------------------
----------------------------------------------------
>OLP88707_Symbiodinium_microadriaticum
MGLLTCG-------------------GHCA------------------------------
-WESP-----CIL-------------------------------ISSRPMRAGN------
---------------------------------------------------GEVLNPRNM
MPEMP-QTRAESQTMDLNKDREVSSIPKTG----------ET-GNWVYPSPQQFYHALLR
KNKE-----AEAETMDAVVYAHNVTNERT----------------------PSLLRFVGR
QKDLSWGGWWSR-LLSYRGVPFDRHDWFIDRC-GQTVRYVIDYYDDPAARD---------
--------------------FVDRLRRPGWQLRRMWTAFGGEGAAVESFDLIGQQLRRVQ
KSIVSAKSAKDLEDMASTFQA------------VVDDLPHTCNA----------------
----------------------------------------------------
>OLQ04208_Symbiodinium_microadriaticum
M-----------------------------------------------------------
---------A----------------------------------ASSCPLGFGG------
-TKPAPAA----------------------------------------AGGEARQDASGQ
SSASSTTGQASQKSHGLSSEREVSTIPSA------------DGSPFMYPSEKQFFASATA
KGHT-----LDPQDMSMVIAIHNAVNERTWQEILKYEGLHRK-----ECAEPKLLRFLGR
PGELTPKARLTS-FFGR-TLPFDRHDWHVDRC-GEHVRYVVDFYDGQQSPT---------
--HAVSIHIDARPEV-SWQGLADRFALWWNGSPKSETQPGHRPLEVGSLPLISLEKEECQ
RSKSLDHTYQTVSQSGLPAPAVA-------------------------------------
------------------DELQSWARTGD-----------------------
>CEL92815_Vitrella_brassicaformis_CCMP3155
MSCPVQG------------KEAQAPPSGCPVQHS--------------------------
-TTTK--TSGCPVQHDA------------------------ANKPSGCPVQHDAP-----
-S------AKGDVPAD-----------------------------------KEADHPATS
TPSSP-TTKGPQSEDQLSNDRQKATIPSVS-------------GDWYYPSERQFFKATLA
KGHD----DVMPSDMPMVVAIHNAVNEQCWQRIMEYEKMHED-----ECSTPKLLRFIGR
PDQMSVKAKLMTALMGY-HKPFDRHDWFVDRC-GKQVRYVVDFYEGAPSKY---------
--SPVSIYVDARPEVG-LEGCMDRTKMFLKRTN---------------------------
------------------------------------------------------------
----------------------------------------------------
>CEM02166_Vitrella_brassicaformis_CCMP3155
MVSDDSNQLRG----SKMPPASSSPPSGCPIDHSKMASQAS-------------------
--PAPQQPSGCPIDHTK------------------------QAKAAGCPIDHTQMSQSSP
SPSPSVSPAPLRGWEGRLEHQAQQIQR------------------EKQQQGFEQIDPRNM
MPVIPNKPTSADSDVLLSTSREHSTIPKTG----------SD-EVWVYPSPQQFYNALLR
KDKD-----PEADHMDATVYVHNWVNEQTWKGIMKWEEMHNK-----ECPNPTLTRFVGK
SDDLSLRARYNS-LFTHLGRPFDRHDWFVDRC-GEQVRYIIDYYDDQTLDD---------
---DIQVTIDTRPAPDSLSNIWDRIKRPFWLIWKQRQAAGSSPAPA--------------
------------------------------------------------------------
----------------------------------------------------
>KAF4665154_Perkinsus_chesapeaki
MTSPNVG--------------GEVAAGSH-------------------------------
------------------------------------GEESTGEDAGVNPLSSGT------
-GVE----CPFG-YGGSSAAKW-------D---------------KVASRQKEEVDPRNM
MPKMS-QERAADQTVDLSVHREESTIPKTG----------AD-ENWVYPSPQQFYHALRR
RNKS-----AEAESMDAVVYIHNTVNERTWEGILDWENKLHP-----ECINPSLQRFVGR
FNDISLRAQLHG-WLYSRSRPFDRHDWFIDRC-GETVRYIVDYYDEPTAQQDDR------
---GFDVVIESRPAFDSFGNLWDCVIPDGWQVE------GNPPQLLSSTDLSDSFASSGL
NAAGGFGV-------------------------------------------------QWM
LYLGLPWAVA----------------------------GMQ-----------
>KAF4665198_Perkinsus_chesapeaki
------------------------------------------------------------
--------------------------------------------MSSCPLGYGNA-----
-----------------------------------------------------SQSPEVI
ID--ASEKPERPSSSGLSKDRTTSTIPG------------VDGDMFKYPSEEQFYKTVKR
KGHD-----VDAGDMRMVVAIHNAVNERAWYQIKEVEGLHGH-----KCAELRLVKFVGR
PGEMSPKARFMR-LFGW-TEPFDRHDWFVDRC-GATVRYVVDFYDGKPTEGTAH---LPL
SQQPVSIFVDARPAVSSPSAVWDRVRMWA----------GL-------------------
------------------------------------------------------------
----------------------------------------------------
>XP_002764504_Perkinsus_marinus_ATCC_50983
M-----------------------------------------------------------
--------------------------------------------VSACPLGFGG------
-------------------------------------------------------EPSIQ
APYNEGAAREVPEATPLSKERVTSTIPG------------VDGDMFKYPSEEQFYRTVKR
KGHA-----VDAADMRTVVAIHNAVNERAWHQIKEVEGLHGK-----ECAALRLVKFVGR
PGEVSPKSRFMR-LFGW-AEPFDRHDWYIDRC-GTTVRYVVDFYDGKPPEETAH---LPL
SQQPVSIFVDARPAISSVGHLR--VKTAAHQSKKEESTNDSAPVAMATTPPSGCHHELAF
SEDTDAD-------------------------------------------SCSDDCGCS-
--------------------LHEMFAEVDEDYIRDAFNGLRAKVQFYDHALE
>XP_002787694_Perkinsus_marinus_ATCC_50983
MADS----------------GTEVVGGSH-------------------------------
------------------------------------GEEREGYEAKVNPLSSGS------
-GVE----CPFG-FGGGSSDKW-------E---------------KIAARRSEAVDPRNM
MPKFS-QEKAPDQRVDLSVEREKSSIPKTG----------SE-GTWVYPSPQQFYHALRR
RNKS-----AEADSMDAVVYVHNRVNERTWEGILEWEKTLHP-----DCLEPSLQRFVGR
FNDLSLRAQLHG-WLYGRPRPFDRHDWFIDRC-GQTVRYIVDYYDEPTEKADEG------
---GFDVVIETRPALDSAGNFWDCVRMRARRLF---------------------------
------------------------------------------------------------
--------------------------------------SMD-----------
>KAF2072366_Polysphondylium_violaceum
MS----------------------------------------------------------
-------TDTKPT------------------TTTTTTPDASNALGGGCPIAH--------
-----------------------------------------------------DVNPLNN
MY-KPNQNPHPDQVKPLSTDRITSTIPR------------TEKDNWQYPSPQMFFNAMKK
KQYE-----PKEDDMNVVISIHNTVNERCWEHILDWEKEYKE-----ECDNPKLIKFSGK
AQDFSPKARFLNLCLGY-KLPFDRHDWIIDRN-GKKVRYIIDFYEGKLDKDS--------
-GKSIGIYLDVRPAIDDYSSLVDRLKNIW-----------------------K-------
------------------------------------------------------------
----------------------------------------------------
>KYQ88472_Tieghemostelium_lacteum
MSNNS-------------------------------------------------------
---------------------------------ADNNKPANNALEGGCPIAH--------
-----------------------------------------------------DINPTNN
MY-KPNQNPHPDQTKPLSKDRITSSIPR------------TDNDKWQYPSPQMFFNAMKR
KQYS-----PNEDDMEVVISIHNTVNEKCWEHVLDWESLHKE-----ENVKPKLIKFKGR
AQDFSPKARFLNTFLGY-KLPFDRHDWIVDRN-GKQVRYVIDFYEGKLDKDA--------
-NKPIGIYLDVRPAIDDLSSLMDRMKKLF-------------------------------
------------------------------------------------------------
----------------------------------------------------
>XP_003293567_Dictyostelium_purpureum
M-----------------------------------------------------------
--------------------------------------------GGGCPIAHDK------
---------------------------------------------------STDINPANV
MY-RPNQNPHPDQTKPLSTDRITSTIPR------------TEKDNWQYPSPQMFFNAMKR
KQYE-----PKEDDMNVVISIHNTVNEKCWNDVLEWENEYKE-----ECPQPKLVKFKGR
AQDFSPKARFLNTFLGY-KLPFDRHDWIVDRN-GKQIRYIIDFYEGKIDKDS--------
-GKSIGIYIDVRPAIDDMQSLKDRFLHLF-----------------------K-------
------------------------------------------------------------
----------------------------------------------------
>XP_004366903_Cavenderia_fasciculata
M-----------------------------------------------------------
-----------------------------------DEETRKNALAGGCPVAHEPT-----
------------------------------------------------TATPKDINPNNN
MY-RPNQKPHVDQTLPLDTSRVKSSIPR------------TEQDQWEYPSPQMFFNAMKR
KQYQ-----PSEKDMDMVVAIHNTVNEKCWEHVLDWEKEYSS-----ECDKPKLVKFRGR
AKDFSPKARILN-FFGY-TLPFDRHDWIIDRC-GKQVRYVIDFYEGKADKEN--------
-NKPIGIYLDVRPAIDDFQTFTDRFKKLF-----------------------N-------
------------------------------------------------------------
----------------------------------------------------
>XP_012751110_Acytostelium_subglobosum_LB1
MSTSP-------------------------------------------------------
-------SSTSPS------------------TDTAAAAAAANPLAGGCPVAH--------
-----------------------------------------------------DINPTNN
MY-RPNQKPHPEQKLPLGTDRIKSSIPR------------TEKDNWEYPSQQMFFNAMKR
KNYQ-----PDEQDMQVVIAIHNTVNEKCWDHVLEWEKEFKD-----ECPNPKLIKFRGR
AQDFSPKARLLN-FVGY-KLPFDRHDWTVDRN-GKQVRYIIDFYEGKLDKET--------
-NKSVGIYLDVRPAIDDVQSLKSRLMNLF-----------------------N-------
------------------------------------------------------------
----------------------------------------------------
>XP_020432267_Heterostelium_album_PN500
M-----------------------------------------------------------
-----------------------------------DDQTKQNALAGGCPVAH--------
-----------------------------------------------------DINPTNN
MY-RPNQKPHPDQKLPLETDRVTSSIPR------------TEKENWQYPSQQMFFNAMKR
KNYE-----PNEEDMKVVIAIHNTVNEKCWEHVMEWENEFKD---KSECCDVKLVKFRGR
AKDFSPKARFLN-FIGY-KLPFDRHDWTVDRC-GKQVRYVIDFYEGKVDPET--------
-NKPIGIYLDVRPAIDDLSTLKSRFNNLF-----------------------K-------
------------------------------------------------------------
----------------------------------------------------
>GBF89496_Raphidocelis_subcapitata
MGNSASSEAAPR---PAGADACPVLSASSA-------QQQQ------------------E
QQGEQ--QSRCPV-----------------------------------------------
-PQSARARAIYNVYGERIDLPSAGGGAPLAAL-----------------RDSDVLDPKNN
MPLAANQQPCPGQRRLLSTDRIESNIPKGG----------TD-ATWVYPSPQMFYNALKR
KGKG---QDVREEDMDSVVRAHNTMNEVTWKRVMDWEQLHCE-----TCSYPTLLKFQGK
PHDLSPLARIRG-WLGG-ALPFDRHDWVVDRC-GREVRYVIDFYYDEDKAGT--------
---PEAFEVVTRPALDSPGAALDRMKMAVYAQFAAW---GL-PCPITGHP--NSGKFGGG
AAG------EAGQQQQGGDGGVT-------------------------------------
----------------------------------------------------
>GBF98994_Raphidocelis_subcapitata
MASSP---------------------PPPASD------------------SAHRLFVQA-
---AS-ASGGCPVSPE-ERDRWLAAQQQQ----QRQQQEQQQQEAGACPASEEA------
------------------------------------------------------RHARIN
MPAAAAAAAAAAGGPALSTARAASSIPIADPSTVPVHQQSGGDAVWMYPSEQQFYNAMAR
KGWQ-----PQEQDMPTVVAIHNAVNERAWRHVLSWEALHAC-----DCAAPKLLRFRGR
PADYSPKARLLN-FLGY-KLPFDRHDWVVDRC-GEEVRYVIDFYSGAPAPG---------
--GTASMHLDVRPALDSFGAALDRARMQW-----------------------RWVASGRW
RDGA--------------------------------------------------------
----------------------------------------------------
>GHP03292_Pycnococcus_provasolii
MTSAP---------------------SSSSSSSKNNNDTSV-----PWSVRASTIFKKA-
---AA----------------------------------SSSSPSSSSPDQQQN------
-Q-QNN---------------------------------------------NVVISSSNR
MP---TNLEATSQASGLSTSRVTSHIPVSPADNLPKHQ-DTNTRFWQYPSESMFFAAMRR
KGWD-----PDSEDMKSVVAIHNAVNERCWHEVSWWEARHES-----TCPSATLRRFQGR
PKDYSPKARLLN-LLGY-KLPFDRHDWYVDRC-GREVRYVIDFYNAAVPPGS--------
-PAPAAVYLDVRPALDSVEALVDRVSVQL-----------------------GWMTSMRW
MAGKE-------------------------------------------------------
----------------------------------------------------
>GHP10780_Pycnococcus_provasolii
MGNSASSAAA--------------------------------------------------
-----------------AQQSQISAQMTH--------ADTASTAAA---------ADHHG
SAGNAPRPAVYNVYAQNIAEIDAEKAKTTEERLW-----------GRAASDKNAVNPTNN
MPANLNH-----GTETMSTSRVVSSIPKGG----------TQQDKWVYPSPAMFYNALVR
KDKA---QDVEPEDMVDVVSVHNSMNEATWQSVLAWESLHRS-----TCGDPHLSRFRGR
PDDYSFQARVRQ-LLGDGELPFDRHDWYVDRC-GQEVRYIIDFYFHEQLAGT--------
---EKQFEINARPALDPPDALVDRAKMSIYKTFAAY---GL-PCPISGSP--GEIG---H
AANS-----PNGTTADAASMLAAPVVGAQKTD----------------VRSSNPNQA---
-------------CP-------------------------------------
>KAA6423844_Trebouxia_sp_A1-2
MTQTEEQK------------------------------------------SAQRLFVRA-
---AA-TSGGCPI---------------------VGGQGGQQSTPGGCPVVTS-------
-----------------------------------------------------DFNPSNL
MP-QSSNQPTPGQSQPLGRQRLPSTIPVAG-DGRPAHQ-EADSPVWMYPSEQMFYNAMKR
KGWS-----PSEHDMQSVVAIHNGVNERAWSEVMQWERMHVT-----RCGGPRLKKFAGR
PQDYSPKARLLN-FLGY-KLPFDRHDWVVDRC-GKEVRYVVDFYNAAPLPG---------
--MPIAMHLDVRPALDSPSALLDRLRMQY-----------------------RWMNSGRW
KGQRTPP--RPQPQHQPQPSS---------------------------------------
----------------------------------------------------
>KAA6427582_Trebouxia_sp_A1-2
MGGSNSKDNSAAD---------------CP------G-----------------------
--QGE--TSSCPI-----------------------------------------------
-PEDQRGIAVYNVYNQRIDSGNAASTS----------------------SFQGDVDPRNN
MPREANQQPCAGQRQLISTSRLVSNIPKGG----------TQ-GTWVYPSPQMFYNSLKR
KGKG---SDVEEADMEAVVHAHNTMNELTWRRVLEWEALHHD-----TCGNPKLLRFMGK
PHDLSPMARLMG-WNGG-PMPFDRHDWFVNRC-GEEVRYVIDFYFDDDKAGT--------
---PEAFTLRVRPAVDTPTAALDRVKMNIYTTFAKY---GL-PCPITGHA--SGQY---K
QPNA-----EVRTNS---------------------------------------------
----------------------------------------------------
>KAA8493688_Porphyridium_purpureum
MGSAVSRALASPAVSPGTEPRREEIGGACPVDHSKM------------------------
-VAAANQARACPVDHAKAASTGVTDVESS------SAEAVSAPPQDKCPVPHDKR-----
--------KLYDVCSQ-------------------------------------ELNPDNM
MPATPNQLPSPGQTVPLEIGREVSSIPKGHA--TT----AEQSERWVYPSPQMFYNALKR
KGKA---DDVKEHDMDVVVRVHNNMNERTWKEVLEWERRFHC----TECDAPSLVRFQGK
PDQLSPAARAWS-WLGY-EKPFDRHDWVVDRC-GTQVRYVIDYYYNEKKSGK--------
---GDPIEIDVRPALDSVASLVDRSQNRASIAMQGFRRL-------PTSPAVGGASEQSS
ITHPSTSRLPDPSQTVSDAKEFETSLTTEKLGQISQEVGQKCAKAAELVAACNAGSACEQ
AQVGMTYCMGTVICPDGAEKFMKALTEG-GGNEAAAFDSLHSCIRFQVMATR
>KAF5829411_Dunaliella_salina
--MSP---------------------SQRVTDDG--------------FSRAQASFVKL-
---SSGTGSSTGREAL-HPATH---LPMS---LYEDSQGSRSAATATTSEAGDT------
-G-GKSSW-----WGG-------R---------------------------RSQSQDKNM
MQ-QQQQQQQQQQQQSLDKRRAMSSIPMTGP--LPHHQKPNQDPVWVYPSEEMFFNAMKR
KGWN-----PQAPDMPMVVAIHNSVNERAWSEVMAWESRHKQ-----ACPSPKLKRFLGK
PNELSPKARVLN-FLGF-APPFDRHDWVVDRC-GQEVRYVIDFYAGVPRPG---------
-GPPAAMFLDVRPALDSVGAAWDRLTMQA-----------------------NWVTSGKW
LSSS--------------------------------------------------------
----------------------------------------------------
>KAF5837100_Dunaliella_salina
MGNFTSATHKLPD--PLPPGTANEAPTERN-------QSSS------------------T
ASTSG--RDECPVLTSS-------------------------------------------
-SMRFKGP-VYDVYGQNINDPNRRSSNALEVL-----------------KGTNVLDPRNN
MPLEPNQLPCPGQRKQLPTERAVSSIPKGG----------VD-GTWTFPSPQMVYNALKR
KGKG---DDVTEDDMEGFVAAHNSMNEMTWRYVTLFEKLHAE-----ECNCPSLLKFQGR
PHDLSPLAWLRQ-QLGG-GAPFDRHDWVVDRC-GKEVRYVIDFYFHEDKAGT--------
---NEAFEITARPALDSFEAALDRTKMAIYSKFADW---GL-PCPITGKP--GSIG---Q
EARS-----ATST-----------------------------------------------
----------------------------------------------------
>KAF6256089_Scenedesmus_sp_NREL_46B-D3
MGASASKETAVNS--KHINKNSRDAASADE-------QQQQ------------------Q
EEAAA--ESRCPV-----------------------------------------------
-PEGYRNPAIYNVYSQRINDPAAQQSCPLSAL-----------------QGTDLLDPKNN
MPLEANQQPCPGQRKPLSTERVQSNIPKGG----------TD-ATWLYPSPQMFFNALRR
KGKG---DDVAEEQMDAVVRAHNAMNEATWQTVQDWEQLHCE-----KCKHAQLLRFQGR
PHDLSPLARIRS-WLTG-ELPFDRHDWVVDRC-GTQVRYVIDFYFYDDKAGT--------
---PEAFEVVTRPALDSPQAAVDRLKMSVYRKFAEW---GL-PCPVTGTS--SGRF---G
SAPA-----PAPAAAGQ-------------------------------------------
----------------------------------------------------
>KAF6257135_Scenedesmus_sp_NREL_46B-D3
------------------------------------------------------------
------------------------------------------------------------
------------------------------------------------------------
MD---VVSNAAASSSNLNTQRQRSSIPIAA-SQLPQHQ-QDGADVWMYPSEQQFYNAMKR
KGWD-----PAEPDMQRVVAIHNTVNERAWRHVLAWEALHAA-----DCGQPRLVRFQGR
PSDFSPKARLLN-MLGF-KLPFDRHDWIVDRC-GREVRYVIDFYSGAPQPG---------
--VPASMHLDVRPALDSLQAVWDRLRMQA-----------------------GWVASGRW
KDE---------------------------------------------------------
----------------------------------------------------
>KAH7439952_Ceratopteris_richardii
---------------------MDEEKKTLP-------EKVHDLYFK--------------
--VFP--GSQCPVTGA-AREKLLTASRSC--------QKNQTEGATACSSD----AACPE
QKSKYKHPHVYDVYGRRIDQQTSNV---EKAEVWRMPTFLYATSFVQRRTAIEPINPANR
MPMHANQSPAPGQKEPLSIIRQKSTIPKAG----------TD-DTWLYPSPQMFYNSLVR
KNKA---DDVTEKDMEAVVMTHNTVNETTWLRLLQWEQLYTEMYPEVSKEEPRLLHFRGR
PTDLTPKAQFKK-FLGY-GVPFDRHDWTVDRG-GREMRYVIDFYYDEKKE----------
----WPFLIDVRPALDSPSAVLLRVNMAMRNILGTV------PSTVQAES--SQS-----
---------VDSHRNTN-------------------------------------------
----------------------------------------------------
>KAJ8900773_Rhodosorus_marinus
MGNSGSV----------------EVKDKAP------------------------------
---------SCPMDEEG----------------KNETIKAENESGDKCPVDHKNM-----
-TKDEIKKKMYDVYGQ-------------------------------------EIDPRNR
MPVHGNELPSPGQKQRLSVERDQSTIPKSG----------SD-GTWTYPSPQQFFNALNR
KGKA---GDVVEDDMETVVQIHNKMNEKTWKEVLKWENHRHC-----ECEDIKLKKFVGR
PSELSPTARMNT-WMGH-DAPFDRHDWTVDRC-GKDVRYIIDYYYKDVQEDAGK------
--DAERIHVHVRPALDSFESAYDRFMMKFSPPI--------PPSPGTTDNLTDASGDMLK
ESLTELR--KQVSSNDLDEEEFLSSLTSEKIRQISEEVGKKCDGLRQSLEACEGEE-CEQ
VSVAANYCAASTICATQAESFMKAMTDDD--NAGVAYERMTGCLRFHIMAQR
>MBC9836335_Adiantum_capillus-veneris
---------------------MEDKKKTLP-------EKVHDLYFK--------------
--VFP--GADCPVTGA-AREKLITASRSCS-----QGQQSEQEPSASCSSA----ASSPQ
PESKYKHPHVYDVYGRRIDQQNLQG---EKAEVWRMPSFLYTSSFARPGGSFEEINPANR
MPVHANQVPAPGQKEPLSTLRQKSTIPKGG----------TE-DTWVYPSPQMFFNSLVR
KNKA---DDVTENDMDAVVATHNSVNEATWSRLLRWEQLYAEMYPESGREDPRLLHFRGR
PTDLTPKAYLKK-FLGF-GVPFDRHDWIVDRG-GREMRYVIDFYYDESKD----------
----WPFFVDVRPALDSPAAVLLRANMVMRNIVGKV------PSTTEADT--SQK-----
---------VDSHGSAS-------------------------------------------
----------------------------------------------------
>OSX69939_Porphyra_umbilicalis
----------------------------AP------------------------------
-------PAKCPVDHRQGAAALARAAAAAGARRRDGAAADGASAGGGAPPP---------
-PPPTSPQPVYDVYGN-------------------------------------ALDPRNL
MPTSPHQTPSPGQAAPLSTARQRSSIPKAA----------ADADVWVYPSQQMFYNALTR
KGKA---DDVEEADMDAVVAVHNTMNEATWAEVLAWEGAYHG--GGAGAASPSLAKFQGR
PHDRSPAARFRG-VFGY-PDPFDRHDWVVDRR-GVPVRYVIDYYHWDGR-----------
---VDPIEIHVRPAVDSVGAVWDRLRYRARVVASGGTADGAAAAAPPTAPAAAAAATAPA
AATA-----PAAAASPAAAAAAPSGLTADAVRATGAQLGAACGAAADAVRRYGGGDERAR
AMVALNYCVACEVCPRQAHAFMAAMEGGATAPTAAARRRMRT----------
>PXF40648_Gracilariopsis_chorda
MGAYVST--------------IAFADGGCPVDHDNMEQQIRD-------SKHHHPPAVHQ
LHKSP--QSQCPVDHKNSKEQLQAYKAHQEH----------SKTSSSTPPN---------
-----SSPSVYDVYGQ-------------------------------------QLDRANM
MPATPNQLPSPGQGTPLSTDREKSSIPKAG----------TAQQTWTYPSPQMFFNALKR
KGKA---DGIQESDMDAVVSVHNTMNERTWKQLMHWENTFHC----HQCEQPKLKRFLGR
PNDLSPAAWFRT-TFGY-PMPFDRHDWLIDRC-GTEVRYVIDYYYRQG------------
---PDPIEIHVRPALDSPSALYDRVRNGLSTWREYFFE--------RSSQQSEPSVVDPV
SQRTLN---HMVHGEQLEASEFQSGLTSSTIDKIATDVSDALRKRKSCTRTSRDRSRAGK
SS------------------------------------SLN-----------
>QDZ18801_Chloropicon_primus
MAEDE---------------------SERATD---------------RRVRAAEILVKT-
---GN-MSGEC-------------------------GQGSPSTSASACPNAQG-------
-----------------------------------------------------DQNSANN
MP-KIQ---NESTKASLSSHRQVSTIPIGP-TDLPNHQ-EKDAKRWTYPSPQMFFNAMKR
KGWK-----PKEEDMEVVVAIHNTVNERVWEHILHWEELHKS-----ECCEPQLSRFEGR
PKDYSPRARMLN-WLGY-KLPFDRHDWVVDRC-GEKVRYVIDFYNAPPSGP---------
--EPVAMHLDVRPALDSFGACYDRFRMFAYQAL-------------------GLAGSSAA
QDSSGGGL-KEQQQNQ--------------------------------------------
----------------------------------------------------
>QDZ24646_Chloropicon_primus
MGQTQGKDASSS---TAAGAGAGSGKPPPPCGYGE------------------------G
GGSNE--SAPCPVDLG--------------------------------------------
-PSTSGSSPVYNVYNQRIDQQVASSEAKEEAKIW-----------GWGGRGTGTIDSKNN
MPLEANQQPSVGQRKALSISREKSSIPKGG----------TQ-STWQYPSPQMFFNALNR
KGKA---DGVDEEDMENVVFFHNGMNERTWELVKRWESLHSKEY---EGNKPKLARFLGR
PHDLSPMARMRS-VFYG-ETPFDRHDWYVDRN-GEEVRYVIDFYFDEEKAGT--------
---MEAFEVHARPALDSMTAGLDRLKMNIYETCAKY---GL-PCPISGHP----------
------------------------------------------------------------
----------------------------------------------------
>XP_001421887_Ostreococcus_lucimarinus_CCE9901
----------------------------MY-------DRARE-----------------S
SSAAA--DSACPV-----------------------------------------------
-PED-------------------------------------------------ALDPRNN
MPSEPAQGRAPGQRDALSVARERSTIPKSG----------SDGGTWTYPSPQMFYNALVR
KNKA---EDVEESDMDSVVMVHNAMNEDTWRRVAQWEKLHAY-----ARGQPMLLRFRGR
PDELSPLAMARL-MTGG-ARPFDRHDWYVDRE-GREVRYVIDYYFNEDKAGT--------
---SEQFDVVVRPALDSVDAVLDRIKMNIYITCARF---GI-PCPVSGHG--GEIEID--
------------------------------------------------------------
----------------------------------------------------
>XP_001421993_Ostreococcus_lucimarinus_CCE9901
------------------------------------------------------------
------------------------------------------------------------
------------------------------------------------------------
-----------------------------------------EEATWRYPSEEMFYNAMKR
KGWK-----PSANDMEHVVKIHNAVNEKAWAHVMAWERRHCE-----RCPDPKLLKFRGR
PKDYSPKAQFLN-FLGY-KLPFDRHDWIVDRC-GTEVRYVIDFYNAVPYGG---------
-NAPVAMHLDVRPALDGPSSAWDRVV----------------------------------
------------------------------------------------------------
----------------------------------------------------
>XP_002952003_Volvox_carteri_f_nagariensis
------------------------------------------------------------
------------------------------------------------------------
------------------------------------------------------------
---------------------------MAPPSKLPPHQ-QPGHDYWVYPSEQMFYNAMKR
KGWD-----PQTEDMRNVVAIHNSVNERAWREVMAWERLHCE-----ECPNPRLKRFQGR
PSDLSPKARLLN-FVGF-GLPFDRHDWVVDRC-GREVRYVIDFYNGAPQPGQ--------
-AAPVAFFLDVRPALDSVEAVWDRIRMQV-----------------------AWVVSGRW
MER---------------------------------------------------------
----------------------------------------------------
>XP_002953420_Volvox_carteri_f_nagariensis
MGNQQSSAPSSP---PAACAACADGQPSAK------------------------------
--EAP----SCPV-----------------------------------------------
-NPRHRNPAVYNVYGERINDPNNPQPKPLQSI-----------------QGADMLDPKNN
MPLEPNQLPCPGQRKPLSTERVASTIPKGG----------TD-GTWLFPSPQMVFNALRR
KGKG---DDVTEDDMDGFIAAHNSMNEATWQRVMLWESLHRP-----ECDYPTLLRFQGK
PHDLSPLAWIRN-LLGG-PAPFDRHDWIVDRC-GREVRYVIDFYFYDDKAGT--------
---PEAFEIVARPAVDSLESALDRVKMNIYIKFAEW---GL-PCPITGHS--GTVVAKQQ
QQQQ-----QVAQPSGAGSS----------------------------------------
----------------------------------------------------
>XP_002982596_Selaginella_moellendorffii
------------------------------------------------------------
------------------------------------------------------------
-----------------------------------MPRHLYYG------GQWEAMNPANS
MPLQPNQRRAPGQKEELPTFRQVSSIPKAG----------TD-ETWVYPSQQMFYNSLVR
KNKA---DDVTEKDMAAVVTTHNAVNEGTWARLLQWEQAYGRLFPGSSKDEPRLLHFRGR
PHDLSPKARLKK-LLGY-GQPFDRHDWTVDRG-GREMRYVIDFYYDDAASESN-------
---RWPFYIDVRPALDSPTALLLRARMLLHDMLGAG---DA-ASNPVPSR--HAAA----
---------QDSKH----------------------------------------------
----------------------------------------------------
>XP_002993340_Selaginella_moellendorffii
M------------------------EKSIP-------ERVHDLYYR--------------
--FFP--SADCPVTGA-PPA------------------------PPPCSSAGQGQCPASG
RGAAYKHPHVYDVYGRRIDEEARRE-----RDVWRMPRHLYYG------GQWEAMNPANS
MPLQPNQRRAPGQKEELPTFRQVSSIPKAG----------TD-ETWVYPSQQMFYNSLVR
KNKA---DDVTEKDMAAVVTTHNAVNEGTWARLLQWEQAYGRLFPESSKDEPRLLHFRGR
PHDLSPKARLKK-LLGY-GQPFDRHDWTVDRG-GREMRYVIDFYYDDAASESN-------
---RWPFSIDVRPALDSPTALLLRARMLLHDMLGAG---DA-ASNPVPSR--HAAA----
---------QDSKH----------------------------------------------
----------------------------------------------------
>XP_003063977_Micromonas_pusilla_CCMP1545
------------------------------------------------------------
------------------------------------------------------------
-----------------------------------------------------EVNPSNM
MP-KPNQKRASRQREKLSTDRESSTIPISERDALPEHQ-RDATTTWQYPSEQMFFNAIAR
KGWR-----PKEEDMTNVIKIHNAVNERCWGEVMKWEKLHAR-----ECDCPKLLKFRGR
PREYSPKARLLN-FLGF-KLPFDRHDWVVDRC-GVDVRYVIDFYNGKSNDP---------
-RAPIAMHLDARPALDSFGAFFDR------------------------------------
------------------------------------------------------------
----------------------------------------------------
>XP_003064032_Micromonas_pusilla_CCMP1545
------------------------------------------------------------
------------------------------------------------------------
------------------------------------------------------IDPRNN
MPVAASQSMAPGQRRKISTERQRSTIPKSGV--------SAEASTWTYPSPQMFYNSLVR
KGKA---TDCTEDDMESVVSVHNAMNEDTWRRVVAWERLHVH-----ECRDPMLLRFLGR
PDDLSPLAWARY-LTGG-GKPFDRHDWYVDRC-GQQVRYVIDYYFHEDKAGT--------
---PGQFDLVVRPAADSVGAVADRVKMAIY------------------------------
------------------------------------------------------------
----------------------------------------------------
>XP_003083917_Ostreococcus_tauri
MGAKTSKPADG----ENDVIPPCEGGRAAY-------ERAR------------------S
SENTD--TSTCPV-----------------------------------------------
-PEEYRGNGTYNVYNTKVSDRAGSAPSAQEKKSW--------------GFGASALDPRNN
MPSEPNQRRAPGQREKLSVNREPSTIPKSG----------SDGGVWTYPSPQMFYNALVR
KNKA---DDVEESDMESVVMVHNAMNEDTWRRVAQWEKLHEY-----TKGRPMLLRFRGR
PDELSPLALARL-MFGG-ARPFDRHDWYVDRE-GREVRYVIDYYFNEEKAGT--------
---SEQFDVVVRPALDTPEALLDRVKMSIYVACARL---GL-PCPISGHG--GTIDVD--
-P----------------------------------------------------------
----------------------------------------------------
>XP_005713760_Chondrus_crispus
M------------------PFLAFADGKCPVDHKNMNEQLDGQYKRAESEKSQQPSAKPA
SPSPPENPDACPVDHKNTPDQIAAYMSSR--------KKDTQSAPDATPPQPPDA-----
--------PVYDVYGQ-------------------------------------ELDRANL
MPTTPNQLPSPGQKQPLSTDRVKSTIPKAG----------EDDQTWTYPSPQMFFNALKR
KGKA---DGIQEADMDTVVHVHNNMNERTWMEVMQWETRFHC----HECDNPKLKRFQGK
PHELSPAARFRV-WFNY-PMPFDRHDWVLDRC-GKEARYIIDYYYREG------------
---PDPIEIHVRPALDSVSAAFDRLRSRAETVRDAILG--------DSAKETSATAPELA
PNWSAG---RVVSGDSLEEGEFSSNTTADSLREISSEVQTRCAKVGEALREAGDDPAMEK
ANVAVNYC--------------------------------------------
>XP_005844255_Chlorella_variabilis
------------------------------------------------------------
------------------------------------------------------------
------------------------------------------------------------
MP-PSANEPLPGQVKPLSTWRQHSNIPTG------------SSAVWVYPSEQMFYNAMKR
KGWT-----PSEDDMAAVVAIHNAVNERAWREILRWEAIKGP-----A--------EGGR
PQDYSPKARLLN-LLGY-KLPFDRHDWIVDRC-GQEVRYVIDFYNAAPRLD---------
--MPVAMHLDVRPALDSFGWV-TRLGMHC----------AL-------------------
------------------------------------------------------------
----------------------------------------------------
>XP_005847167_Chlorella_variabilis
MASREANAAAA----PAAATASTSGGGGAP-------PAGV------------------S
AAAAA--AAECPV-----------------------------------PAE---------
-QQVYRNPAVYNVYNQRINDPAAAAGG-SGPL-----------------AGQDVLDPSNM
MPQEPNQQPCPGQRKLLSTDRMQSNIPKGG----------TD-STWAYPSPQMFFNALRR
KGKG---DDVSEDDMEAVVFTHNTMNELTWQQVARWESLHYS-----ECGMPTLLRFRGR
PDELSPLARLSS-WLGG-PLPFDRHDWYVDRC-GREVRYVIDFYFDDDKAGS--------
---PEAFDIRVRPALDSPGAALDRAKMWIYQHFAEY---GL-PCPVTGHP--STMG---G
AAQQ-----AAAQQQAQAQQQQQ-------------------------------------
----------------------------------------------------
>XP_007512376_Bathycoccus_prasinos
MGAQS----------------------SKPARRG--EESLE-----RREQRAASLFAKV-
---AS------------------------------------SSSSSSSSSSARE------
-----------------------------------------------RDNGKTTTSEANF
MPRRSSFSSSSSGISKLSKLRETSSIPISQRTDLPKHQQKSRTKNWTYPSPKMFYEAIKR
KGWQ-----PPETDIDNVVKIHNVVNERCWQEILKWEKEFHPGDPETNNASVSLLRFKGK
PRDYSPKARLLN-ALGY-KLPFDRHDWIIDRN-GEDVRYVIDFYNAKVPPQGKG-----S
LEVPIAMHVDVRPALDSLEAFYERAYMQM-----------------------KWISSGRW
MR----------------------------------------------------------
----------------------------------------------------
>XP_007512700_Bathycoccus_prasinos
MGNVASKSNQPP-------LPDNDGPPCAS-------GKEF------------------M
KNSSS--SSECPI-----------------------------------------------
-PEEVRNNGVYNVYNQRVDDNPSASSSNTNVR-------------GSSSEGLGRLDPRNN
MPSEANQKRAPGQKVALSTDREASKIPKSGG--------ESGSTTWQYPSAQMFYNALVR
KGKA---EDVDENDVATVVSVHNAMNEDTWDRVVTWEKLHPR---ANEDDGPKLVRFRGR
PDDLSPLAWARY-LMGG-GKPFDRHDWWIERG-DEEVRYVIDYYFKEDKAGT--------
---SEQFELVVRPALDSVEGAVDRAKMFTYVNCARF---GV-PCPITGSA--SVIG---E
EQKR--------------------------------------------------------
----------------------------------------------------
>XP_011396190_Auxenochlorella_protothecoides
------------------------------------------------------------
------------------------------------------------------------
------------------------------------------------------------
MP-SSSNSPQPGQSKPLSTWRQASSIPAGGEAPLPEHQP--RSGVWTYPSEQMFYNAMRR
KGWT-----PSEEDMTAVVAIHNAVNERAWREVRAWEA--AA-----GCPAPTLLRFRGR
PADVSPKARLLN-ALGY-RLPFDRHDWVVERG-GREVRYVIDFYNGAPSPD---------
--MPTAMHLDVRPALDSPLALWERLRMQA-----------------------GWVASGRW
QRE---------------------------------------------------------
----------------------------------------------------
>XP_011397426_Auxenochlorella_protothecoides
MGAGQSKENHAIGSN----------------------GASE------------------L
STSEG--DSSCPV-----------------------------------------------
-PESLRVKAVYNVYNQRIDELAPAK--------------------------TEILDPSNN
MPAEPNQQPSPGQKKLLSTQRVVSNIPKGN----------TE-STWVYPSPQMFFNALRR
KGKG---DDIEEDDMDSVIHAHNSMNEITWSHVMAWESLHRD-----HCCSPSLLRFRGR
PDDLSPLARLRS-WFGG-PLPFDRHDWYIDRC-GQEVRYVIDFYFKDELAGS--------
---PEAFELRVRPALDSLEAGLDRVKMQIYTTFAQY---GL-PCPVTGHP--SGAAAG--
---------KMGQGPGPGDHAAG-------------------------------------
----------------------------------------------------
>XP_022840442_Ostreococcus_tauri
----------------------------MASE------------------TTARTFARL-
---A---RDGAAVDG---------------------AKGSTDETPRDGD-GTR-------
-----------------------------------------------------DGGGTTN
AG-WFSWIGTTTRTRALGTSRARSSIPMSPRTAVPEHQARREGETWTYPSEKMFHDAMAR
KGWK-----PDPRDMARVVAIHNAVNERAWAHVMAWERRHCD-----SCPDPKLLKFRGR
PRDFSPKARLLN-FLGY-ALPFDRHDWVVDRC-GEEVRYVIDFYNAVPYGG---------
-AAPVAMHLDVRPALDSPSAAWDRLVVQF-----------------------GWILSGEW
ARGNAP------------------------------------------------------
----------------------------------------------------
>XP_042915786_Chlamydomonas_reinhardtii
MVEGSS--------------------AGGSAE------------------RSSRLFAKY-
---AS-TSGSCPVAAPS--------------PVSTPSTGSSSSTRTSCSAAAAV------
-------------------------------------------------ADGGTLNPLNN
MP--NSLAATPAPVPGLRGERVVSSIPMAPPDKLPPHQ-APGQQNWVYPSEQMFYNAMKR
KGWD-----PQAEDMRSVVGIHNTVNEQAWHQVLAWERLHCD-----ECATPRLKRFQGR
PSDLSPKARLLN-FVGF-GLPFDRHDWVVDRC-GKEVRYIIDFYNGAPQPGQ--------
-SAAAAFFLDVRPALDSVEAAWDRLRMQF-----------------------SWVASGRW
RE----------------------------------------------------------
----------------------------------------------------
>XP_042918551_Chlamydomonas_reinhardtii
MGNQQSASAPPP---ATSAAPCAEAAAAAG------------------------------
--AEP--PSSCPV-----------------------------------------------
-NPKYKNPAVYNVYGQRINDPNSQAKPPLASI-----------------TGADVLDPKNN
MPLEPNQLPCPGQRKPLSTERVASNIPKGG----------TE-STWLFPSPQMVFNALKR
KGKG---DDVTEDDMDGFIAAHNSMNEATWQRVAQWEMLHRG-----ECDTPTLLRFQGK
PHDLSPLAWVRH-MLGG-PAPFDRHDWVIDRC-GKEVRYIIDFYFFDDKAGT--------
---PQAFEIVARPAVDSVEAALDRVKMNIYLKFAEW---GL-PCPITGQA--GAVA---Q
AAAA-----AGGQQAASGSS----------------------------------------
----------------------------------------------------
>KAG8457085_Diacronema_lutheri
MGTSQSSSGSKNGS-----------------------------------------SQS--
--SSL--SGGCPVRAPGSRAA----------------DAPTAALQGGCPVRAP-------
---------------------------------------------GGQGAPAGGLDPTNM
MPP-PNQQPAPGQSRTLSVERVESTIPQAD----------GA-SRWVYPSPQMFYNALMR
KGKA---EGGEEDHMDAVVAIHNNMNERTWKAVLEWEKRHYD-----ECKHPTLARFMGR
PTELSVEARTRY-WLTG-QLPFDRHDWFVNRC-GRKVRYVIDYYDVPSQQEHDELPHLAD
TSAVKSIELVVRPALDSAEAAADRAAVALGDATAALRARGL-PAATSPQR--AQADHDGG
ESHTSA---ASPAASPAASSAGG-----------LGALREACRAQFDAVGACEGDEACAH
AHLGLVLCMAKQVCEADAARFEKALNAEGDEERGAAFGRMQECLKYAADSRK
>KAG8463775_Diacronema_lutheri
MDDLA-------------------------------------------------------
-----------------------------------------KASRAGCPVGLGAK-----
-A-------------------------------------------PEACAGKAELNKLNN
ME-APNQQPARDQPYPLPKSREESTIPTA------------EGSNWIYPSEQMFFNAMRR
KGWD-----PSVEDMAAVVQIHNAVNERAWYHVLAWERLHER-----TCDQPRLVRFQGK
PSEPTPKARVME-LLGY-APPFDRHDWTINRC-GKEVTYLIDFYRGASKDG---------
---TPSFHIDARPAITSLSTLIDRAMMPIYRAVGVVRDGGR-------------------
------------------------------------------------------------
----------------------------------------------------
>KOO26558_Chrysochromulina_tobinii
MGFAIHLSKAG---------EDDPEGWTAPEVAGYDGETLEKLHHRLDREDQLWLSAED-
---GQ--ISGCPVMHK-GSASVFVSTAAATPATPAAAASSSSSGDGGCPVMRKPA-----
-------P----------------------------------------CSSDAPVNPLNM
MPALA-QTPAPGQAAVLPVERVESTIPDGK------------GEKWVYPSAQMFYNALVR
KGKG---DGVDEDAMEAVVAIHNNMNESTWKQVLAWEERHSE------CKQPRLKSFMGR
PDELSPKAACKY-YLGLASRPFDRHDWIVDRC-GKEVRYIIDYYDVASARPNDRPVSMHE
EGAVPSISIDVRPAGDSLADVLDRVQATFAGLPKVL---GTAPAPAGTAPVPAAVEAAPT
AAAAAADR-----------------------ERLVEHVQQTCAEKMAALQACDSERSCAV
AHIGLMACIAQQVCPDEADAFKESVGSSAAAEASRRYEAMEGCVRWGQLAQA
>KOO29384_Chrysochromulina_tobinii
MVASQ----------------------TCPVK----------------------------
--DSPSVASGCPVAPA-TAANGTASLTSATAGGGSSSNTAGAPVASRCPVQRRGV-----
----------------------------------------------DAGAGADVLNPANA
MPVTPNQQPAPGQRAPLSTHRVTSTIPSAE----------RTEPRWVYPSEQMFFNAMRR
KGYD-----PREEEMGMVVAIHNSVNERTWVQVLEYEGTLYP-----ECVTLQLVRFVGK
PDEPTLKARARA-LTGY-AKPFDRHDWVLSRC-GKEVTYLIDFYNGTPTPL---------
--KPVAMHIDARPAADDLQSAWDRARMPFVRFWRSVR------------PQQAAAAATAA
AAYPAGG--AAASSKAN-------------------------------------------
----------------------------------------------------
>XP_005757602_Emiliania_huxleyi_CCMP1516
M-----------------------------------------------------------
---------GCPVIHS-PAAAETASAAAAAQGGDSAAAAAGSASTSGCPVHARG------
------------------------------------------------SPAGERLNPDNA
MPAVANQLPAAGQRLPLSKERVESTIPQAG----------AEGGHWVYPSAQMFYNAMRR
KGFE-----PQEEDMRTVVAIHNTVNERTWREILLWERHYPE-----CVDDLKLVRFGGV
PDEPTPKARLFT-AVGY-KPPFDRHDWVVSRC-GKEVRYLIDYYNARPIAG---------
--KPVAMHIDARPAADDLQGAWERVRMPFLRLWNAGRG-----------P----------
------------------------------------------------------------
----------------------------------------------------
>XP_005763614_Emiliania_huxleyi_CCMP1516
MGSSQSQSQSKP----------DAGAAAAP------------------------------
-------PSACPMRADGGAAPSGRAAAAE------------PPKASGCPVDHSK------
----------WSAWAGRSAAAAG-------------------------GDGEADINPDNR
MPVL-SQQPAAGQDAVLDTSRVVSSIPQGR---------AGATERWVYPSEQQFYNALVR
KGKD---DGVDTAAMPSVIAIHNNMNEKGWXXVLEYERLHCD-----TCDKVSLLRFQGR
PFELSPKARLKT-ALGLAPRPFDRHDWTVDRP-NPEVRYIIDYYDASASREAGGLPSLHD
PDGVPTILMDVRPAGDTPGELLDRARMVLQKGVVATLREALTPIAT------DSTVSAPA
AGGAAA---EAAPPPPAVSEAAA--------------VRSACASAMEALSACMQKGSCMQ
ARMGLTMCIAQQVCSAEADLFHSYKGSADEGGVA------------------
>GAX15878_Fistulifera_solaris
MGSGLSKHEDEMKS-ITTNLADDDEESKCPMKLSDG-S-YRYLFRKTP------------
---------SEPVTQTT----------------TTTTTTTQENATSGCPVKH--------
--------QEYNVYSQ-------------------------------------PLDPTNN
MPKVANQLPAPNQTRPISTKRVASSILKGG----------AEGTTWTYPSPQMFYNALAR
KGKL---ENEEEEMMETVVALHNDMNEKSWKKVLQWEAVVFD----DEAKETKLLKFQGR
PTDLSPKAWFKHYVLGH-PLPFDRHDWVVLRPDGSTVRYILDYYYNEPDESNSN-----C
GPSSQTLLVDVRPALDGIAPLWHRAFMPWARHIQST---SFTPLPMLPTS--GLKSQVSE
SVQV----WQSIQASVAQSKSGQGEQEARKLIEDFSTATQKCQKQRAALNQCASEGDCTR
ATMDLTIGMGQILCPLQHQTLLQVLQQNDDSTIEAALERVSECVLKSQQHAV
>GAX20154_Fistulifera_solaris
MSAEQ-------------------------------------------------------
--SDN--SSRCPVKHD-GGSDSGTFS-----GTNGNDSPPSEALPEGCKSP---------
-----------------------------------------------------TFASLEE
AA-RHAQSPHPDQKILLSTSRQVSSIMRGTNDDIPRHQTSNKDNKWVYPSEQQFYNAMRR
KGWS----NIPEDSIPTVLQIHNHINERTWRNIQEWES----------SDELLLARFMGR
PKDISPKAFFLSKVLMY-DPPFDRHDWYVQHP-GQQHRYVIDYYYLPNPDPN--------
--MPPIPYVDARPALDHPRAVWLQGKQFLKSAF----------------PGITAYINKWN
GQSSG-------------------------------------------------------
----------------------------------------------------
>GFH58756_Chaetoceros_tenuissimus
MGSKQSKPVQQTQTSLENADTIDATPKKLPIDAKDG-NGTGEPLKSAPKNNDSI-----Q
NDASQ--SGGCPV----------------------KAKSESNQSGGGCPVKASGS-----
-K------TVYNVYSQ-------------------------------------PIDPTNN
MPSVANQLPAPMQNEELSTERVKSTIPKGG----------TDGDTWQYPSPQMFYNSLAR
KNKL---GDTEESDIASVVAIHNNMNEKTWAKVMEWEDVLCP-----EAKGSKLLKFLGR
PSDLSPKARIKNMLFGH-PLPFDRHDWTIQRPDGTEVRYVIDYYVDETKADDSEFPDMND
RDAIKSILVDVRPAADSVENVMGRMTMPYARRIKST---NFEPLPMLPTE--EMKQQIEE
SEKV----WQNIQQSVQESKTKK-------------------------------------
----------------------------------------------------
>GFH60481_Chaetoceros_tenuissimus
MVEQEVE-----------------------------------------------------
---KK--ASGCPVKHD-ANNASSVSSLSG--TEVAAPTTAEAQSTGGCPVKGDAQ-----
---------------------------------------------------IGDITPNSI
EAAKHAQTPQPGQQIPLSTYRATSSIPKPYDDESPVHQP-TDAQKWVYPSEQQFYNAMKR
KGWE--MPPGMEKAIPHVVQIHNAVNERGWQEVLKWERMRDP-----TNENPRLVKFIGR
PKDLSPRARFYS-MLWLRNEPFDRHDWYVDRGEDSMRRYVIDFYNGDESTKETGGGLMGS
SNGLPSMYLDVRPALDDVDSAQDRVKMFFRDAF----------------PGISAFMNSKS
SDK---------------------------------------------------------
----------------------------------------------------
>KAG7345011_Nitzschia_inconspicua
MGSTTSKQRQELDSSRQSSTNLDEGQSKCPMHRSDG-S-YSYMFQASPEEREGI-----L
ENTAA--GDGCPVKHVA------------------------SQTSPGCPMKDESR-----
-NSSSSSFPEYNVYSQ-------------------------------------PIDKTNH
MPKGATQLPNPFQTKELSTDRVSSSIPKGG----------DTSSTWTYPSPQQFYNALTR
KGKLQQIEEASEEDMASVVALHNNMNEKTWSKVVEWEHQTYD-----ENATPKLLKFMGR
PHDLSPKAMFKHYVLGH-PLPYDRHDWTVLRDDGTTVRYVIDYYYDESRAQETEMPELND
RDGTPSLLVDVRPALDGLGHFFARVKMPY-RIVKQT---NYEPLPLKGTP--EMTQQVQE
SIQV----WKSIQESRKQQEN-------------------------RKQEEAEDD-----
----------------------------------------------------
>KAG7356097_Nitzschia_inconspicua
MNSSQQD-----------------------------------------------HESAS-
---SS--AGKCPVDHK-SPSS----------------SKTSQNSAS--------------
-----------------------------------------------------DRLPASL
EEAKHAQSPHPEQRLPLSTYRSESSIPRGQQNNKPHHQLGSESSKWVYPSEQQVFNAMKR
KGWE----GIEEEAIPSFLQVHNSVNERSWRELCKWENTNNS---SEQQKSIQLVRFEGR
PKDLSPKAWIWSNVLFQ-DRPFDRHDWYIDNGVDHEKRYVLDFYMTENKAM---------
--GMPRVEVDVRPALDTPQAFVQRGKRMLQEVF----------------PGISRELEKWS
NHSTSQDS----------------------------------------------------
----------------------------------------------------
>OEU15041_Fragilariopsis_cylindrus_CCMP1102
MGGGISKHSDDASFQQQPEKDKDKEESNCPMNSKDG-SGYNFMFRASEEERAKAMAKTNG
SSGGS--GGGCPVKHAP------------------PQPPSSSSDGGGCPVKARH------
--------QEYNVYSQ-------------------------------------PIDKMNN
MPKGATQLPNPSQQMELPTNRVSSTIPKGG-----------DETTWTYPSPQQFYNALSR
KGKMSEEGAASEEDMSSVVALHNNMNEKTWAKVVEWERQTYD-----ETSTPKLLKFTGC
PHDLSPKAAIKHYLLGH-PLPYDRHDWTILRNDGTTTRYIIDYYYDETRASLSAMPKLHD
RSGTPSLLVDVRPALDGASPLFARVQMPY-RIMGKT---SYEMLPMKGTK--ELASQVNE
SIEV----WKSIQKE---------------------------------------------
----------------------------------------------------
>OEU15225_Fragilariopsis_cylindrus_CCMP1102
------------------------------------------------------------
------------------------------------------------------------
------------------------------------------------------------
-----------------------------------------ENNTWVYPSEQQVFNAMQR
KGWK----GVEEESIPSFLQVHNSVNERSWKDVCKWEE----------PNKIELVRFEGR
PKDLSPKAWFLSTFLFQ-DKPFDRHDWYVSNDTQEEKRYVLDFYMTDTTSRS-------D
GMMMPRVEIDVRPALDNPEA----------------------------------------
------------------------------------------------------------
----------------------------------------------------
>VEU39795_Pseudo-nitzschia_multistriata
MGGGISKHGGDEAAVSEPDAGDEPPASKCPMHKADG-SGYSYLFRASEKERAEA-----T
GATGG--GSACPVVHDP------------------------AAAGGGCPVRAPH------
--------PEYDVYSQ-------------------------------------PIDKTNN
MPRGASQLPNASQRIELSTERVSSTIPKGG----------ADAATWTYPSPQQFYNALAR
KGKFGESEVASEEDMASVVALHNNMNEKTWAKVVEWERQTYS-----EASAPKLLRFCGR
PHDLSPKAALKHYLLGH-PLPYDRHDWTVLRDDGSTVRYVIDYYYDESRAGLTDMPDLHD
RSATPSLLVDVRPALDGPGSLLARVRMPY-RMAGQT---GYEMLPLRGTP--ELADQVKE
SVEV----WKSIQQTRARQEDEK-----------------------RKEAAADDDGT---
-----------------AEGF--------DRAREIALGALEDCS--------
>VEU40201_Pseudo-nitzschia_multistriata
MFSSTKLAIAAATEIETTPYEKSRQLHAVPRR-----RETKA----EETNMSPSESSSS-
---GI--AGRCPVDHE-TRS-----------KLPSGAATTTAATTA--------------
-------------------------------------------------ASRETAKPASL
EEARHAQTPLPGQRLPLSTHRAESTIPRGSGSEPPAHQVGSSTANWVYPSEQQVFNAMKR
KGWK----GIEEESIPSFLQIHNSVNERSWKKVLEWEKHGSSSSNNSNNNKIELSRFEGR
PRDLTPKAWFLS-ALGR-DKPFDRHDWYVENG-GTERRYVLDFYMVGDAGPGHR-----Q
GEALPRVEIDVRPALDTPEAFGRRGIRLLREAF----------------PGIAREWDDRR
RAGGGPSAVSSAASNPGATDARL-------------------------------------
------------I---------------------------------------
>XP_002182758_Phaeodactylum_tricornutum_CCAP_1055-1
------------------------------------------------------------
----------------------------------------------GCPVKH--------
--------SEYNVYSQ-------------------------------------PIDPKNN
MPKIANQLPAPGQSKELPTERVHSTIPKGG----------TDNSTWTYPSPQMFYNALAR
KGKL---GDTDEDDIISVVALHNNMNEKTWQKVLEWEKVLCA----NSATLPKLLRFQGR
PSDLSPKAAFKHYVLGH-PMPYDRHDWTVLRADGTTVRYVIDYYHDDTKARDEALPELSD
AEATPSLLVDVRPALDSPVQLYNRL-----------------------------------
------------------------------------------------------------
----------------------------------------------------
>XP_002184940_Phaeodactylum_tricornutum_CCAP_1055-1
M-------------------------EGCPVPSE--------------------------
-TGSPTAPSKPPADSS-SSSSFWSRLWWPTEFTSSGSSSGSSATVDACPVPSTP------
---------------------------------------------------SS----LEQ
AA-QYAQTPQPDQTVRLATARQVSSIPRGESSSLPQHQPTNNNNNWVYPSEQQLYNAMRR
KGWN----NIPEESIEYVLQIHNVTNERTWRQIQLWEGLSES-----STATLRLARFHGR
PRDLSPKAFVYHKLLGQ-PAPFDRHDWYVERTDGRYQRYVIDYYETEPVYAAAP-----G
TKLPPVTYVDVRPALDHPRAVVLTGQRFLADAF----------------PGIASRIRRLF
PTLSNEK-----------------------------------------------------
----------------------------------------------------
>XP_002291113_Thalassiosira_pseudonana_CCMP1335
M-----------------------------------------------------------
------------------------------------------------------------
------------------------------------------------------------
---------------ALSTQRVISSIPRAH-------QP-NNSPLWMYPSEQQFYNAMLR
KGYK-----PPIESIPSVLQIHNAVNERSWLQVCKWEKELHD------NADPKLVKFVGR
PKDLSPKAWWNSRVLMT-QEPFDRHDWYVEDLEGEPRRYVIDFYEGKEKSG---------
---GLPMYIDVRPALDSPSAAVDRVTMF--------------------------------
------------------------------------------------------------
----------------------------------------------------
>XP_002295961_Thalassiosira_pseudonana_CCMP1335
MKNADGSYRIMPGFSMSGHPPVDVSKVNQPIDA---GEGVAE------DDDASSNASKA-
---VA--SSGCPVKHDGSSSRFFNIFRRGGSNINDTSSTPNNNDVSACPVKQST------
---SNSTQQQYDVYSRPL-----------------------------------PIDPTNN
MPTTANSLPTPSQSTALTTERVSSTIPKGG----------TDGETWTYPSPQMFYNALAR
KGKL---GDTKEEDMESVVALHNCMNEGTWAFFKHY------------------------
-------------FLSH-PLPFDRHDWTILRN-GEEVRYVIDYYHDDAAANEEDLPHMHE
GGQVKSLMVDVRPAVDGIGGLRGRVTMPLARRGESILDCKFEPLPL---PNESLKSSLGE
SEKV----WENIQRDAANKKGVG-------------------------------------
----------------------------------------------------
>CCI49764_Albugo_candida
MGNQSTRPDNEKD------------------------PNIST------------------
-DQTSLNASECPISKKE------------------------ARFLQTCPVKQKT------
-----KQREVYNVYGQ-------------------------------------LVNPDNM
MPANPNQEPHETQNYPLLKERVRSSIPKGG----------TE-DAWMYPSEQMFYNALKR
KGKG---DDVHEGDVPTLIAIHNKMNELTWAKLEEYERVCHP------GSNPKLLKFHGR
PDDLSPLAWFKY-MFGF-GKPFDRHDWIIVRE-GEQVRYVIDYYHDENNMVQEKLP----
SETQSNISVNLRPAVDSVGSFIDRIKFPIYKTFSKN---EINRMIK-------------E
ESHKDKQI---------------ITLSAEEVGKTFEKVQSSCHRLLKKLDSCQSEIECFQ
SAAALQICLANIICPAKAQSLSEALKTQDESKIESAFDAVRSSLEYEARSAH
>CCI50557_Albugo_candida
MALVTLHYAHDPIFS----SAIATKHDSFPLDASVKAEGVEV-----------------L
LVISAAHSGGLPVVET-SAVDYGSSR-----CYLAQWPMKDLETTAACPHA---------
---------------------------------------------------NGNGCPSGR
QA-PPNLVNINAYKSMLSTHRVTSTIPRSEF--EPQHQ-TGRSSRWEYPSEDMYFKAMER
KGWK-----PDPKEMQTIVAIHNAINEETWQQILCWEKFHPS-----Q-SSPKLNNFLGK
PTEYSPKAKLLN-LIGWSKLPFDRHDWIVDRD-GKHVRYVIDFYNGEGSSSN--------
--GPLSVYLDVRPALDSFESVIDRIRWQFQKNILPLS------------PFRGAFFRDTN
GKRAASGNLETSTTQMFYRPN--------------DEIGIVAFGSKETQNHLNEEHG--Q
YRYVYTLCYPQVPTVEMHNSLVSELCGDD---------VLDGIIALDLLHRR
>KAF1323441_Globisporangium_splendens
MTAEV---------------------NSAAAAA---------------------------
---------GCPHHQPH-----------------ASSSNAANAKTSAC------------
------------------------------------------------GFSSQMMAAAQH
AG----ATDSAAVEAHLSQERVVSSIPKS--DFTPAHQ-SGERNHWEYPSEAMYFNAMKR
KGWD-----PEAEQMKTIVAIHNTVNEQSWAEVLRWESFHPS-----K-DAPRLKRFIGK
PTEYSPKARAMH-LLGWSVLPFDRHDWIVERG-GKEVRYVIDFYSGQPVPG---------
--RPLSVYLDVRPALDSVESVVDRLRWQFNEKIRPLL------------PFEGVFGGKSG
DAASTTN--AVQPPSTAGRST---------------------------------------
------------VTPKEDKN--------------------------------
>KAF1334925_Globisporangium_splendens
MGNQNST-------------PAASATGGCPVPHDQR------------------------
AAAAKPAPDGCPVMHE-STKQTT------------------EALSGGCPVKHDTA-----
-AGAGEQKEIYNVYGQ-------------------------------------RIDPTNM
MPYNPNQEPNDEQRYPLPQERVQSTIPKGG----------TE-GTWLYPSEQMFYNALKR
KGKG---EDVHEADVPTIVSIHNNMNERAWVQVEHYEKVCHP-----E-SDPKLLKFCGR
PDELTPIAWVKN-MLGF-GKPFDRHDWTILRSDDTRVRYVIDYYFDDEKAAEDKVPELHS
ATSVKSISMYARPAVDSIGDLVDRVKFPLLAFVKGL---KGPDVAS------SALVEKPQ
ETET-------------------EPLTVQEVEQTFAKIKDSCKNCFSDVKTCQSEVDCSQ
AATALQLCMSQIICPTEATKFTQALKTGDESHIESAFEAMNNSLQFQERSAN
>OQR85160_Achlya_hypogyna
MGNSTSTPTAP--------AAPAAAPAGCPVKHDTP------------------------
-------ASGCPVKHE-APAP--------------------VSAEGGCPVKKKG------
--------PVYNVYNQ-------------------------------------EIDPTNM
MPLNPNQEPKEGQKYPLDTNRVQSTIPKGG----------TE-GTWTYPSEQMFFNALKR
KGKG---EDVHEGHINTIVSIHNNMNERAWEQVAAYEEACHP------GSETKLLRFMGR
PDDLTPLARLKL-MLGH-GKPFDRHDWIVIRKDGTEVRYVIDYYFDEAKTAEDKVPELHD
ATSVKSISMYARPAIDDIGSLVDRIKYPILDFINGQ---RNPVLPK------TPSAEEPE
STPA-------------------DKLSVADVEETFGKIQAKCKSCFVDVKTCETDEKCAQ
AATALQFCMATILCKPQAAQFTAALASGDEAKIQAAYEAMGTCVNFEDRARD
>OQR92367_Achlya_hypogyna
MAESK-------------------------------------------------------
-------PSGCPVDHG-KA-------------------------AGGCPVDHSQ------
-----------------------------------------------AGTSMAGLNALNF
ME-PADQRVAPGQSAPLSTTRVASTIPMGSY--VPAHQ-KEGQETWQYPSEQQYFNAMKR
KGWD-----PQERDMKVIVSIHNTINEKGWAEVVEMEKTLHA-----DNAEPKLVRFMGR
PKDLTPKARLLN-VFGMANLPFDRHDWIVDRN-GEEIRYVIDFYSGQPTPG---------
--KPISVYMDVRPALDNVGNAVDRLRMQFHKNILPLL------------PFRGALFGPPK
PEAPRSSE----------------------------------------------------
----------------------------------------------------
>RMX67662_Peronospora_effusa
MGNQVSVPTTD---------SSASQRDGCPVQNNAE-----------------------V
LDETPKKSNGCPVQHD-KTPSVV------------------NAMASGCPVTTNGK-----
-----EDQEIYNVYGQ-------------------------------------RIDPTNM
MPHDPNQEPDTEQRYPLPQDRVQSTIPKGG----------TE-GTWLYPSEQMFFNALKR
KKKD---EDVHEGDVRAIVSIHNNMNERAWAQVEHYEKVCHP-----YLKDSKLLKFCGR
PDKLTPIAWIKS-MLGY-GTPFDRHDWTVLRSDNTQVRYVIDYYFDDEKSEQDTIPELHS
ADKVKSISMYARPAMDSVGALVDRIRFPIAGFLNGF---KGPDIAA------STLVEGTQ
EKKD-------------------EPLSVDEVEQTFIKVKDSCQDLQQ-------------
----------------------------------------------------
>RMX70426_Peronospora_effusa
MTADVNS-----------------------------------------------------
------AAAACPH-----------------------PKHKTPAK--GCPVDHSSS-----
-NSDATCP-------------------------------------VNSGLNAEMMRVTSP
V--------SDSSVVQLSQARAVSSIPKGDL--TPEHQ-SGNEKKWEYPSEEMYFKAMKR
KGWA-----PHAEQMKTIVAIHNTVNEQSWQEVLKWESFHPA-----K-EPVKLKKFMGK
PTEYSPKAKIMN-TLGWSVLPFDRHDWIVDRD-GKEVRYVIDFYSGQPEPG---------
--RPLSVYLDVRPALDSVEGLVDRVRWQLRDKVLPLL------------PFGGAVFGSGG
AAAAQKH--QDTTNEQSGHSK---------------------------------------
------------VTPKTN----------------------------------
>TDH65504_Bremia_lactucae
MGSQVSKDNGSD-------TATNLHQSESLVQHESK-----------------------K
QNECPEKIQGCPVQHD-KKLSIA------------------DAMGGGCPVVREGK-----
-----DDNEVFDVYGQ-------------------------------------RIDPTNM
MPYNPNQDPIAEQRYPLPKNRVQSTIPKGG----------TE-STWLYPSEQMFFNALKR
KGKG---EDVHEGDVRAIVSIHNNMNERAWAQVEHFEKVCHP-----ELESVKLLKFCGR
PDKLTPIAWVKS-MLGF-GKPFDRHDWTVLRSDNTQVRYVIDYYFDNEKTALDQVPELHS
EDKVKSISMYARPAVDSVGALMDRVKFPFASLFNGL---EGPNLTA------SALIEQAE
VERD-------------------EPLSVEEVKQTFAQVKDSCKGCLEKVKTCSSDVQCSQ
AALALQVCMGQIICPEQVDTFTKALEKGDNVAVVSAFDALNSKLKFQERGSN
>TDH67458_Bremia_lactucae
MTADVNS-----------------------------------------------------
------AAAACPH-----------------------LPQKTSTKAHGCPVDQANT-----
-ASEHS---------------------------------------TRFGLNAELLRVANH
AA-------HGSEGSHLSKSRVVSSIPKGEV--TPEHQ-TGSEEKWEYPSEDMYFKAMHR
KGWA-----PEAQQMKTIVAIHNAVNEQSWREVLKWESFHTA-----K-EPVKLKKFLGK
PTEYSPKAKMMN-LLGWSVLPFDRHDWIVDRD-GKEVRYVIDFYSGAATPG---------
--KPLSVYLDVRPALDSVEGVVDRLRWQFYDKIAPYL------------PFNGAIVGSRT
KPAAISQ-----TDDQERHSE---------------------------------------
------------VTPKTN----------------------------------
>TMW56791_Pythium_oligandrum
MTADVNA-----------------------------------------------------
------AAAACPH-----------------------AAGANKPKANSC------------
------------------------------------------------GFGSQMMDIARH
AA--TG---SDVDLPRLSKDREVSSIPKSDF--TPAHQ-TGSQNKWEYPSEEMYYKAMQR
KGWD-----PEASQMKTIVAIHNSVNEQSWREVRKWESFHPA-----S-EEPKLKRFIGR
PTDFSPKARLMN-MLGWSVLPFDRHDWIVERD-GKEVRYVIDFYSGQPEPG---------
--KPLSVYLDVRPALDSVESVMDRVRWQFYEKVVPLL------------PFRGALFGQEQ
SAKPKAD----DSNATHGRST---------------------------------------
------------VIPRNSDA--------------------------------
>TMW64251_Pythium_oligandrum
MGNQASTPVKT--------APVAAAEGGCPVKHDKQ------------------------
PVVAP--EGGCPVKHD-KKP---------------------VAAPEGCPVKHDKP-----
---AGEQPEIYNVYGQ-------------------------------------RIDPTNM
MPYNPNQDPNDEQRYPLPQERVQSTIPKGG----------TE-GTWLYPSEQMFYNALKR
KGKG---EDVHEGDVGTIVAIHNNMNERAWAQVEQYEKICHP-----E-SEPRLLKFCGR
PDELTPIAWVKN-VLGY-GKPFDRHDWTILRSDNTQVRYVIDYYFDDEKTTEDKVPELHS
ASSVKSISMYARPAVDSVDSIVDRIKFPLVSLFNGL---KEPNLAE------AALVEKAH
DSDK-------------------APLSPAEVEATFGKIKESCKNAFQTIKTCQNEFECSQ
AATALQLCMGQIICPTDATTFKKAIEKGNEDHIEAAFEAMNNSIRFQERSAE
>XP_008609255_Saprolegnia_diclina_VS20
MSSSP---------------------PACPVDHG--------------------------
---AP-ATGGCPVDHS-------------------------APTTGGCPVDHSKM-----
-----------------------------------------------GGPSMAGLNTLNF
ME-PADQSVAKGQSVPLSTQRVASTIPMGSY--VPAHQ-KEGQDTWQYPSEQQYFNAMKR
KGWD-----PQERDMKVIVSIHNTINEKGWAEVVETEKTLHG-----DHGDPKLVRFMGR
PKDFTPKARLLN-LFGMANLPFDRHDWIIDRN-GEEVRYVIDFYTGHPTPG---------
--KPISVYMDVRPALDNIGNAVDRLRMQFHKNVLPLL------------PFRGAFLNSPK
PEPSADSS----------------------------------------------------
----------------------------------------------------
>XP_008610661_Saprolegnia_diclina_VS20
MGNSASTPAAP----------PAAPAAACPVKHEAP------------------------
---APAAQGGCPVKHD-A-----------------------MPAEGGCPVKKKG------
--------PVYNVYNQ-------------------------------------EIDPTNM
MPVNPNQEPKDGQKYPLDTNRVQSTIPKGG----------TE-GTWSYPSEQMFFNALKR
KGKG---EDVHEGHINTIVSIHNNMNERAWEQVAAYEEMCHP------GSETKLLRFMGR
PDDLTPLARLKL-LLGH-GKPFDRHDWIVVRKDNTEVRYVIDYYFDENKTAEDKVPELHD
ATSVKSISMYARPAIDDIGSLVDRIKYPILDFLNGQ---RTPVFPK-------PSASQ-D
DEPA-------------------DKLSVAEVEETFGKIQAKCHSCFVDVKTCDSDEKCEA
AATALQFCMATILCQPQAAQFSAALASGDDAKMQAAYETMGTCVSFEDRARD
>XP_008873378_Aphanomyces_invadans
MGNTSSTPAAAA-------APMKPAQEGCPVKHNDA------------------------
--ATPQQMDGCPVKHG-NNA---------------------ASVEEGCPVKKQ-------
--------KVYNVYSQ-------------------------------------EIDPTNN
MPSNPNQEPKEGQKYPLSTNRVTSTIPKGG----------TD-GTWTYPSEQMFFNALRR
KGKG---EDVHEGHVQTIVSIHNNMNERAWNQVAEWEETLYP------GSDAKLLRFCGR
PDDLSPIARLKT-FLGY-DKPFDRHDWVVIRNDNTEQRYVIDYYFDDEKAAQDAVPRLHD
VTSVKSITMYARPAVDSLSNVIDRIKFPILNLLGST---QRVPLPT------HAGNDTDV
DTED--------------------VLSVDQVNETFEKIQANCKTCFTNVQTCTDEASCAQ
AATALQFCMANILCKPDAVKFTTALASGDEARIEEAYAAMETCVRFEVRSRA
>XP_008875556_Aphanomyces_invadans
------------------------------------------------------------
-------MSACPVDHAS------------------------AAKSGGCPVDHLN------
-----------------------------------------------PDAAKSGLNSLNF
ME-PADHTVDAKQKVPLSTHRVASSIPMGSF--VPQHQ-TEGQQTWQYPSEQQYFNAMKR
KGWD-----PEERDMKVIVSIHNTINEKGWADVVEFERTLHP-----ECPEPKLVRFMGR
PKDFSPKARFMN-TIGVANLPFDRHDWIVDRN-GTEVRYVIDFYTGHPVPG---------
--KPLSVYMDVRPALDNFENAVDRLRMQFHKTILPLL------------PFRGMLWSSDK
KP----------------------------------------------------------
----------------------------------------------------
>XP_009529594_Phytophthora_sojae
MGNQVSTPAAAD-------AAAASKQGGCPVQHDAK-----------------------T
TDGCPKKIEGCPVQHD-KKPTVA------------------DAMAGGCPVVKDGK-----
-----VESEVYNVYGQ-------------------------------------RIDPTNM
MPYNPNQDPNDEQRYPLPQERVQSTIPKGG----------TE-GTWLYPSEQMFFNALQR
KGKG---EDVHEGDVKAIVSIHNNMNERAWAQVEHYEKVCHP-----DLESSKLLKFCGR
PDKLTPIAWIKS-MLGY-GEPFDRHDWTVLRSDNTQVRYVIDYYFDDDKSAQDEVPELHS
ADKVKSISMYARPAVDSVGALVDRIKFPVMAFINDM---KGPDITA------SALVERAQ
EEKD-------------------EPLSVEEVEQTFAKIKDTCKSCMQEVKTCSNEVQCSQ
AAMALQLCMGRIICPPQAAAFTKALEGGDESAVESAFEAMNSSLQFQERGAS
>XP_009529976_Phytophthora_sojae
------------------------------------------------------------
------------------------------------------------------------
-----------------------------------------------------MMRVANH
AA---N---GSAPPTRLSQARAVSSIPKGDL--TPEHQ-TGTEDKWEYPSEDMYFKAMKR
KGWD-----PKAQQMKTIVAIHNTVNEQSWQEVLKWESFHTA-----N-EPVKLKKFMGK
PTEYSPKARLMN-ALGWSVLPFDRHDWVVDRD-GKEVRYVIDFYSGQPEPG---------
--RPLSVYLDVRPALDSVEGVVDRLRWQFHEKIMPLL------------PFRGAFFGPDA
DAKTPTE----AKDDQGGHSK---------------------------------------
------------VTPKTN----------------------------------
>XP_024578582_Plasmopara_halstedii
MTADVNS-----------------------------------------------------
------AAAACPH-----------------------PPLRTSAKANSCSVDPTKN-----
-SDASECP--------------------------------------NSGLTAELLRVANH
AA-----YGSNSNLPCLSKSRVVSSIPKGEL--TPEHQ-TGNEDKWEYPSEDMYFKAMKR
KGWA-----PKAEQMKTIVAIHNTVNEQSWREVLKWESFHPA-----K-EPVKLKKFLGK
PTEYSPKAKLMN-LLGWSVLPFDRHDWIVDRD-GKEVRYVIDFYSGASTPG---------
--KPLSVYLDVRPALDSVESVLDRLRWQFFEKIAPLL------------PFHGGIYGVKP
QAPTRSE-----TEDRGGHSK---------------------------------------
------------IFPKK-----------------------------------
>XP_024580182_Plasmopara_halstedii
MGNQLSSPLASD-------AAVARHKGGCPAQNDDE-----------------------R
NESCPKNVDGCPAQHD-KKPSEV-------------------LLTGGCPVVKDDK-----
-----EQKEVYNVYGQ-------------------------------------RIDPTNM
MPYNPNQAPNEEQRYPLAQNRVQSTIPKGG----------TE-GTWLYPSEQMFFNALKR
KGKG---EDVHEGDVKAIVSIHNNMNERAWAQVEHYEKVCHP-----ELKNSKLLKFCGR
PDEMTPIAWMKS-ILGF-GKPFDRHDWIILRSDNTQVRYVIDYYFDDKKSAEDEVPELHS
EDKVRSISMYARPAVDSVGALIDRLKFPFTTYLNGL---KGPNLAA------SALVESIH
EGKN-------------------ESFTVEEIQQTFAKIKESCKSCMQEVRTCGNEIQCSQ
AALALQLCMGRIICPPQAAAFTKALEIGDETVVEAAFDAMNSNLQFQERGAS
>CAB1096648_Ectocarpus_sp_CCAP_1310-34
MGTTSSKAGRGSGEAKPQHATADSTPATCPLGFDKKNTKAEG----TNRSNSTAEAQA--
--AAS--SSSCPVSGAG----------------SAAPAPSADAPTSSCPVKEENR----P
KVAKYLHPHKYNVYSQRINT-------------------------------KDGLDPTNN
MPANPNQQPAPGQEKPLSTARVQSTIPKGG----------EE-TTWTYPSPQMFWNALSR
KGKA---ENTEEGDMDIVVSIHNNMNEVTWKKILEWEKLRSRGGSGVDGAEPRLLRFKGR
PNDTAPKALAKM-VLGH-PLPFDRHDWVVDRG-GDERRYVIDYYYDDGAVDEEGMPGLHA
EGAVKSIKVDVRPALDSFRDLADRVQMPFARLTGRS---EFVPLSLRPSP--TMKAREPW
AKLG--------------------------------------------------------
----------------------------------------------------
>CAB1119755_Ectocarpus_sp_CCAP_1310-34
MAGRSS-----------GCPVQHAPKESSPTPAATANESTASAWLPSSASKGSGGAAAP-
-APAPGGGGGCPVNSS---------------GEDGGDDAVPPSSSSGCPVEHGSA-----
-ATSTAAPGLGRVWGYSIGGAGGSGEV------------------APAPAAPELYNARNN
EY-VYGQEVAAGQEVPLSTSRQRSSIPKAEF--NPDHQPQKEAEKWVYPSEQQYYNAIKR
KGYK-----ASAADMPSTLAIHNAVNEKGWEMVQEWERARAEAKPAAEPAAPKLLRFTGR
PQDTSPKAWVKSTLLGY-RPPFDRHDWVVKRADGTEARYVIDFYAGKAPPGS--------
-SMPVAMHLDVRPALDSYDAVVDRTRMFYSREVRPYLAG---------------------
---------NAFKNDPGPPPSDH-------------------------------------
-------------APPPPPSV-------------------------------
>EWM23732_Nannochloropsis_gaditana
MAAEPSQARG------------TEPSEACLVK-----N----------------------
---SS--NRSDPVRHP-PTGTN---------PSNPSDSTELESNSSGCPVQGRA------
-S----------------------------------------------PPSSSPVNPLNN
ER-QYSQVPQPSQAVPLSTSREISSIPKSDF--TPKHQPKWAGDKWVYPSEQQYFNAMKS
KGFD-----PLPQDVGIILAIHNAVNEQGWRKVLEWEGGLGS-----T--PPKLKRFMGR
PQDLSPKAAWLW-MCGY-NKPFDRHDWVVERADGSEVRYVIDFYTGQTDVKD--------
-PKPVSMHLDVRPALDSMAAVRMRVGRTVDEWKEEWFGKGKD----RMLPAWTATFTAMV
GGREGVGE-GGKEGERGG------------------------------------------
------------VVPGAGGAS-------------------------------
>EWM30250_Nannochloropsis_gaditana
MGNTHGG-----------KGASGSTEAPFP----DR-----------------------L
GASSA--GTGCPVKSR-NKSPISESPLPP------------PSDSSGCPVKSKA------
---GSEGLTVYNVYAQ-------------------------------------PIDPTNQ
MPANANNKPAPGQITPLSTDRVVSRIPKGG----------TEAETWTYPSPQMFWNALVR
KGKA---EGANEEDMDVVVAIHNNMNENTWRKVLEWEALNSSMDPSDEANTPRLSRFLGR
PDELSPKAWFKS-LFGH-PLPFDRHDWVIQRQDGTEVRYVIDYYHDDAAAKENQPKDLVD
ANSVKSISVDVRPALDSVHAFVDRMRMPINLVAGST---HFQPLPFGKDPAVGGLGRVGP
GVAP----FKHMANVGGVEKE--GSNKAMELSAISRQVHDSCAENFAAMQACTDEASCAR
AAVKLSYCMGGLLCKKEAAAFVGALGQMDDEAVEAAFARMQRCLDFEAEAQK
>KAG5181121_Tribonema_minus
------------------------------------------------------------
------------MKHS--------------------------------------------
SNPKYKHPVQYNVYGQ-------------------------------------QVDPTNN
MPATAAQHKAPGQEVELSTNREPSSIPKGG----------SE-GTWTYPSPQMFWNALTR
KGKV---EDTSEQDMDIVVAVHNNMNEKTWQQIQMWEDLDGK-----DGTGPRLLHFMGR
PDDLSPKAWLRT-LFGY-AKPFDRHDWVVDRG-GRQRRYVIDYYHSDAAAAAAAAAKPSE
RGDVKSIIVDVRPAVDDLNTVVFRIKMPAFRRFAMS---PFTPLPFTAQAAAAQTAAATA
AAAAATTA-TAAAAAPAAAAATAVSDSDKYVIELMQQARQRCAGKAVALRNCKGDADCSM
AALALTYCMAGLACKAEAAAF--AAAGRDGGDMDGAYGAMQDCVQFESRARA
>KAG5192378_Tribonema_minus
MASTNSD-----------------------------------------------------
---------E-------------------------------SVSGGGCPVK---------
------------------------------------------------------------
------------QTVPLSTARQCSTIPKGEV--TPQHQP-EGANVWVYPSEQQYFNAMKR
KGWE-----AQEQDVPIVLAIHNAVNEQGWSKVREWEAMRGG--------DPKLKEFRGR
PNDISPKAWFKTNVLGY-KPPFDRHDWVVESA-GREVRYVIDFYAGKGTPE---------
--RPVALHLDVRPALDSADAALHRACMFAKEEL------GV-----ERVPTLGGLAAAAA
RDGGQP---PDDRPPPAR------------------------------------------
----------------------------------------------------
>TRINITY_DN1881_c3_g1_i1_Anthoceros_agrestis
MGNAGSVE----------GPPPEKRSKSVP-------DRVHDLYYK--------------
--AFP--GADCPVTGA-AREKLLDAACSR--------EGGAACSGAAGSSGRDAESEDSS
RQGKYKHPHVYDVYGRRIDPQGKER---PERDIWVMPSFLYYGT----KEAVEEINPLNR
MPKNANQTPAPGQEEVLSTYRQKSSIPKGG----------TE-ETWMYPSPQMFFNSLVR
KGKA---DDVSERDMEAVVTTHNAVNESTWNRLLQWERLYSQLFLGSAEYEPRLLYFKGR
PHDLSPKAHVKK-LLGY-GAPFDRHDWTVDRG-GREMRYVIDFYYDDNAQA---------
---KWPFVIDVRPALDSVPAALLRARMLVEELAGKT---GL-ASPLDTPG--HVHHGQ--
---------PDSQQTPAA------------------------------------------
----------------------------------------------------
>TRINITY_DN27223_c0_g1_i1_Ceratopteris_richardii
---------------------MDEEKKTLP-------EKVHDLYFK--------------
--VFP--GSQCPVTGA-AREKLLTASRSC--------QKNQTEGATACSSD----AACPE
QKSKYKHPHVYDVYGRRIDQQTSNV---EKAEVWRMPTFLYATSFVQRRTAIEPINPANR
MPMHANQSPAPGQKEPLSIIRQKSTIPKAG----------TD-DTWLYPSPQMFYNSLVR
KNKA---DDVTEKDMEAVVMTHNTVNETTWLRLLQWEQLYTEMYPEVSKEEPRLLHFRGR
PTDLTPKAQFKK-FLGY-GVPFDRHDWTVDRG-GREMRYVIDFYYDEKKE----------
----WPFLIDVRPALDSPSAVLLRVNMAMRNILGTV------PSTVQAES--SQS-----
---------VDSHRNTN-------------------------------------------
----------------------------------------------------
>TRINITY_DN16815_c0_g1_i1_Chaetosphaeridium_globosum
MGEEASTQAPRP---------ETDAKKSLP-------ERVHEMYYR--------------
---FP--GANCPVTGAE------------------------SDDGT---------AHGAG
GGESNKSRPVYNVYGQRIDKEAVAAKEEERARSLLAPKWAYSSSV----GTERALNPANR
MPAQPAQEMAPGQKNPISTTRQKSSIPKGG----------TDDESWVYPSPQMFFNALSR
KGKA---NDVTEDDMDLLVFIHNNVNERTWARVQRWEQLYDQMFAKEEKHEPRLLHFRGR
PHDLSPLARIRN-LMGY-ELPFDRHDWVVDKG-GRSMRYVIDYYDIAKQAAP--------
--GAPGVFIDVRPAVDSVPAVLLRARMTMEELWERV---RV-PLKPVDGP--QLSHQSTS
QDGSSPTL-PTEQTSST-------------------------------------------
----------------------------------------------------
>TRINITY_DN23104_c1_g5_i1_Cheiropleuria_bicuspis
M------------------AQEGDKPKGIP-------ERVHDLYHK--------------
--FFP--GADCPVTGA-ARDKLFAAARNQ--------EQKSAIDGAGCSSGGVEGGENPE
GRRQYKHPHVYDVYGRRIDQEEKPR---AAGGVWKMPSFLYYTG-------LQEINPANR
MPKHANQQPAPGQKELLSAYRQRSSIPKGG----------TD-ETWVYPSPQMFYNSLVR
KNKA---DDVSERDMDAVVATHNVVNETTWERLLQWERLYAELFPNSSREDPRLLYFKGR
PNELSPKAQFKK-LLGY-GVPFDRHDWTVDRG-GREMRYVIDFYYDERAEGM--------
---KWPFLIDVRPALDSPAALLLRARMSVDEMLGKS---KL-APSLESHR--TTSPVQ--
---------ADSQQSPAS------------------------------------------
----------------------------------------------------
>TRINITY_DN5678_c5_g1_i1_Chlorokybus_atmophyticus
MGNAGGKPQGATTNPAGSSEVGGGGSKSVP-------EKVHELYYR--------------
---FP--GANCPVTGG---------------------APSASNSDSDSDSDNNTKQQDVA
APDDYEHPYQYNVYGQRVDPAAKLADAPPERL--APPSWVYAPAIGGQRQGVERINPANM
MPLEPNQRPSPDQQHPLSRDRERSSIPKAG----------TRGETWTYPSPQMFFNSLKR
KGKA---DDITEADMEVVVATHNTMNELTWQRALEWESLYSLLRPDLAPYPPKLLHFRGR
PHDLSPKARVYT-LLGLRDKPFDRHDWVIDRG-GREFRYVIDFYFDEGKAGT--------
---NEAFNIDVRPALDSPQAAWLRVRMGVEGVKRRL---GL-STVMSAKER--------G
EDASAGV--GNAESRDDARA----------------------------------------
----------------------------------------------------
>TRINITY_DN8797_c0_g1_i3_Coleochaete_orbicularis
MGNASSAAVGG------GEAASAAAAGSIP-------EKVHEMYYK--------------
--VFP--GANCPVTGAVPSEKEHEAA------------------ADACGGGGSGKVKEKA
GNKGYKHPHVYNVYGQRVDEEAEQE---RRARSLLPPICVYL------PGAQEKINPLNR
MPATPNQAPAPGQKEQLSVERQKSTIPKGG----------TD-ETWLYPSPQMFYNALVR
KGKA---DGVEERDMEAVIATHNFVNESTWARMQRWEQLYGRMYPEYAVHEPRLLQFRGR
PHDLSPKARLKG-MLGY-GKPFDRHDWIVDRG-GRSMRYVIDFYYNEAKSGT--------
---EEAFDLDVRPAVDSLPAVVLRVRMTMEDLMERF---KG-SRIPGALP--AENAQQST
AQHH----TNASQEHHA-------------------------------------------
----------------------------------------------------
>TRINITY_DN8499_c16_g1_i1_Coleochaete_scutata
MGNASSAAVGG------GEAAPAAAAGSIP-------EKVHEMYYK--------------
--VFP--GANCPVTGAAPSEKEDEAA------------------ADACGGAGSGK-----
GSKGYKHPHVYNVYGQRVDEEAEQE---RRARSLLPPICVYL------PGAQEKINPLNR
MPATPNQAPAPGQKEHLSVERQKSTIPKGG----------TD-ETWLYPSPQMFYNALVR
KGKA---DGVQERDMEAVIATHNFVNESTWARMQRWEQLYGRMYPESEVHEPRLLQFRGR
PHDLSPKARLKG-MLGY-GKPFDRHDWIVDRG-GRSMRYVIDFYYNEAKSGT--------
---EEAFDLDVRPAVDSLPAVVLRVRMTMEDLMERF---QG-SRIPGALP--AENAQQST
PQHH----TNASQEHHA-------------------------------------------
----------------------------------------------------
>TRINITY_DN4845rc_c0_g2_i3_Cyanophora_paradoxa
------------------------------------------------------------
-------SG--------------------------INAEYRGPREDACPAP---------
--QRWKNPKQFNVYAQ-------------------------------------EIDPRNQ
MP--PNLQPTPGQRIPLPTTRVQSTIPKGG----------TD-STWLYPSEQQFWNSLNR
KGKA---EGVKEEDVAMVIKIHNGMNERTWQEIGYWERRHQQ---CCDCENSTLLKFKGR
PDQLSPKALIRK-WLGG-PEPFDRHDWIVDRG-GKEVRYIIDYYYDENSPLPDDAISFND
KGQTRRIWIDVRPAVDSFEALVDRLSLFPSRFARMLS---------GDRP----------
------------------------------------------------------------
----------------------------------------------------
>TRINITY_DN17526rc_c0_g1_i1_Cyanoptyche_gloeocystis
MDSIWKYFSAAPTS----SGGSQGSPSSCPVTT---------------------------
--GGT-QTSSCPIAKQ-------------------QTQTTTESKDCGCAEEAPN------
-PKKWKNPKMYSVYGQ-------------------------------------EVDPNNM
MPRFP-QRPHPEQQKPLPVERVPATIRRGG----------TD-GTWLYPSEQMFFHALKR
KGKG---EGIKEEDMAAVVAIHNGMNEKTWQEVMKWERAHAS-----ECDDPTLLRFKGR
PFELSPKALLRR-WLGG-PVPFDRHDWIVDRC-GKEVRYIIDFYHDEHAEPDDVKAVYYD
RGHSSRLWIDARPALDSWEALYDRLAFASGNISSSASRA-------------SSVASTAA
ATAGVPHQ----------------------------------------------------
----------------------------------------------------
>TRINITY_DN23047rc_c0_g2_i1_Dendrolycopodium_obscurum
MGNSGSMEAS-------ASASQGQKHKSIP-------EKVHEFYYK--------------
--AFP--GADCPVTGA-ARDKLISASRQQ--------EVAGS-SGSGCSSQGDLAADAAK
PQGKYRNPHVYDVYGRHIDREVQEQ---RGDRIWKMPAWLYYGL-----PPSEEINPANR
MPKHANQQPAPCQKEPLSTYRQMSTIPKGG----------TD-ETWLYPSPQMFFNSLVR
KGKA---DDVSERDMDAVVTTHNFVNESTWSRLQQWEQLYSKLYPESLQEEPRLLYFRGR
PYDLSPKARLKK-LLGY-GVPFD-------------------------------------
------------------------------------------------------------
------------------------------------------------------------
----------------------------------------------------
>TRINITY_DN22039rc_c0_g1_i1_Dicranopteris_pedata
M------------------EQTGDKPKSIP-------ERVHDLYYK--------------
--MFP--GADCPVTGA-ARDKLLSAARTQ--------EQGSANTAAACSSGGFEEKGNPQ
PPKKYKHPHVFDVYGRRIDEEQKPQ---IGSQVWKMPAFLYYTRM----QAPPEINPANM
MPKHANQQPAPGQKDLLSTYRQRSSIPKGG----------TD-DTWMYPSPQMFYNSLVR
KNKA---DGVSEKDMDAVVTTHNMVNEVTWAKLLQWEQLYGQLFPNSSEDEPRLLYFKGR
PDKLSPKARIKS-FLGY-GVPFDRHDWTVDRG-GREMRYIIDFYYDENAEGL--------
---KWPFFIDVRPALDSPSALLLRGRMVLDEVVGKS---NL-PSPLETRP--ASSPVQ--
---------PDSQQSPAS------------------------------------------
----------------------------------------------------
>TRINITY_DN22237rc_c0_g1_i1_Diphasiastrum_digitatum
MGNSGSMEAS-------SSASQGQKHKSIP-------EKVHDLYYK--------------
--AFP--GADCPVTGA-ARDKLISASRQQ--------EVAG---GSGCSSQQAAAAAATK
PQGKYRNPHVYDVYGRRIDSEVQEQ---RGDHVWRMPAWLYYGL-----PPAEEINPMNR
MPKHANQQPASCQKEPLSTYRQTSTIPKGG----------TD-EAWLYPSPQMFFNSLVR
KGKA---DDVSERDMDAVVATHNFVNESTWSRLQQWEQLYSKLYPESLQEEPRLLYFQGR
PYDLSPKARLKK-LLGY-GVPFDRHDWTVDRG-GRLMRYVIDFYYDESLEGSG-------
---KWPFFIDVRPALDSAPAVLLRARMFVDEVVGKP---GL-ASTLELNS--SSSSQIHH
--------KTDSQQRPAI------------------------------------------
----------------------------------------------------
>TRINITY_DN5928rc_c0_g1_i1_Gloeochaete_wittrockiana
MGASASQ----------------------P------------------------------
SQAGT--GSSCPVSGDS----------------PTMNSAAAGKPQESCPVG---------
--SKYKNPLVYNVYGE-------------------------------------VIDPRNQ
MPASAQQKPLPGQRLPLPTSRIQSSIRKGG----------TE-STWLYPSEQQFWNSLNR
KSKA---DGIHEKDISMVVAIHNGMNERTWLEVLEWEKRHHS-----DCNDPTLLRFRGR
PDQLSPKALFRK-WISG-DVPFDRHDWIVDRC-GKEVRYIIDYYHDEGSPLSDDAVSVND
KGMTRRIWIDVRPALDSWDSAYDRVHYGLRRVFSWI---GG-PGIMSGGP--GIINSSES
SSLPR-------------------------------------------------------
----------------------------------------------------
>TRINITY_DN29377rc_c2_g2_i1_Huperzia_lucidula
MGNSGSME-----------ASQGENHKSIP-------EKVHDLYYK--------------
--AFP--GADCPVTGA-ARDKLMSASRCQ--------QQSKD-GAESCSSQ-DAAADASK
SQGKYRNPHVYDVYGRRVDEEGQKQ---SGNYVWKMPAWLYYGF-----PPSEEINPANR
MPKRANQRPAAGQKELLSTSRQRSTIPKGG----------TD-ETWLYPSPQMFFNSLTR
KGKA---EDVSERDMDAVVATHNFVNESTWLRLQQWEQLYAKLYPESSGEEPRLLYFQGR
PFELSPKARFKK-LMGH-GVPFDRHDWTVDRG-GRLIRYVIDFYYDESLEGSG-------
---KWPFFIDVRPALDSFPAVLLRARMFANEIAGKP---GL-ASALELKS--NSSQ----
---------TDSQQRPAM------------------------------------------
----------------------------------------------------
>TRINITY_DN72112rc_c0_g1_i2_Hymenophyllum_dentatum
M------------------EQAGDNPKSIP-------ERVHGWYSR--------------
--MFP--GADCPVTGT-ARDKLLSAARTQ--------EQNS---GETCPSGGGGEGENYE
GRGKYKHPHVYDVYGRRVDQEEKAQ---TRNQVWRMPAFLYYPF-------PQEINPANR
MPKQASQQPAPGQKDFLSTHRQRSSIPKGG----------ID-ETWLYPSPQMFFNSLVR
KNKA---DGVSENDMDAVVATHNMVNEATWGRLQQWERLYGQVFPDTSKEEPRLLYFIGR
PDVLSPKARFKK-LLGY-GVPFDRHDWTVDRG-GREMRYVIDFYYDEDAEGI--------
---RWPFFVDVRPALDSPTALFLRARMVLNEIVGKS---DL-PSTLEAHP--GSSPVQ--
---------ADSQQSQAS------------------------------------------
----------------------------------------------------
>TRINITY_DN19701rc_c2_g2_i2_Isoetes_drummondii
M-----------------EEHGGEAKKSIP-------EKVHDLYYR--------------
--MFP--GADCPVTGT-ARDKLISASRSQ--------SQQSA--ASSCRSD--SSEASAQ
SKDKYKHPHVYDVYGRRIDDVQN------ANQVWKMPAFLYYGVF--PRYPLEEINPANR
MPRQANQQSAPGQKVPLSTYRQKSSIPKGG----------TD-ETWLYPSPQMFFNSLVR
KNKA---DDVSEKDMDVVVATHNTVNETTWARLQQWERLYGQLFPNSSQEEPRLLYFRGR
PDELTPKAYFKK-FLGY-GIPFDRHDWTVDRG-GREMRYVIDFYYDENAEGK--------
---KWPFFVDVRPALDSPAAFFLRARMMLDEITGKS---DL-DSLLDRRP--SSDPKQV-
---------PDAQQSPAT------------------------------------------
----------------------------------------------------
>TRINITY_DN8227_c0_g1_i1_Isoetes_sinensis
M-----------------EEHGGETKKSIP-------EKVHDLYYR--------------
--MFP--GADCPVTGT-ARDKLISASRSQ--------SQQSA--ASSCRSD--SSEASAQ
SKDKYKHPHVYDVYGRRIDDVQN------ANQVWKMPAFLYYGVF--PRYPLEEINPANR
MPKQANQLPAPGQKVPLSTYRQKSSIPKGG----------TD-ETWLYPSPQMFFNSLVR
KNKA---DDVSEKDMDVVVATHNTVNETTWARLQQWERLYGQLFPNSSQEEPRLLYFRGR
PDELTPKAYFKK-FLGY-GIPFDRHDWTVDRG-GREMRYVIDFYYDENAEGK--------
---KWPFFVDVRPALDSPAAFFLRARMMLDEITGKS---DL-DSLLDRRP--SSDPKQV-
---------PDAQQSPAT------------------------------------------
----------------------------------------------------
>TRINITY_DN7081_c0_g1_i1_Isoetes_tegetiformans
------------------EEHGGETKKSIP-------EKVHDLYYR--------------
--IFP--GADCPVTGT-ARDKLISASRSQ--------SQQSA--ASPCRSD--SDEASAQ
SKDKYKHPHVYDVYGRRIDDVQN------ANQVWKMPAFLYYGVF--PRYPLEEINPANR
MPKQANQQPAPGQTVPLSTYRQKSSIPKGG----------TE-ETWLYPSPQMFFNSLVR
KNKA---DDVSEKDMDVVVATHNTVNETTWARLQQWERLYGQLFPNSSQEEPRLLYFRGR
PDELTPKAKFKK-FLGY-GIPFDRHDWTVDRG-GREMRYVIDFYYDENAEGK--------
---KWPFFVDVRPALDSPAAFLLRARMMLDEITGKS---DL-DSLLDRRP--SSDPKQV-
---------PDAQQSPAL------------------------------------------
----------------------------------------------------
>TRINITY_DN302rc_c0_g1_i1_Leiosporoceros_dussii
MGNTGSV-----------EVCQTERPKSVP-------EKVHELYYR--------------
--AFP--GAGCPVTGE-AQEKMLAAARSR--------EQEGASSEAAESSGRDAQVDQSD
SSGKYKHPHVYDVYGRRIDGVKER----PARDIWVMPSWLYYG------EAPEEINPANR
MPKRANQQPAPGQKETLSTYRQKSSIPKGG----------TE-ETWVYPSPQMFFNSLFR
KGKA---SDVTERDMEAVVATHNAVNETAWSRLLKWEQLYAELYPGSAEHEPRLLYFKGR
PHDLSPKARLKK-VLGH-EAPFDRHDWTVDRG-GREMRYIIDFYYDEVGAQSG-------
---KWPFFIDVRPALDSLPAALLRARMQYGELVGKF---GL-SSPLDSSQ-VHASQ----
---------PDSQQSPAA------------------------------------------
----------------------------------------------------
>TRINITY_DN4434_c6_g8_i1_Mesostigma_viride
MGNSSSNPGNAIS-----------------------------------------------
-QSGP--TSGCPS-----------------------------------------------
--AAGQSPEVYNVYGQRIDLPKKEDADNKKPQ--VFPGLKQVYCLYEKQQPEVKLDPKNQ
MPLEPNQQPAPGQKTAIPTERTPSTIPKGG----------TD-STWLYPSPQMFFNALSR
KKKA---DDVREDDMSMVVAVHNNMNEMTWRKVLGWEALHAG-----SCLQPKLLRFLGK
PFTLSPRARMWT-WLGY-EPPFDRHDWFVDRC-GTEVRYVIDFYYKEGGDGG--------
---PGTFQIDARPALDSPEAFLDRTKMYIYTTFAKY---GL-PCPITGHP--PTIAEGDG
ASKAMAGGQAQAQQEPAR------------------------------------------
----------------------------------------------------
>TRINITY_DN21412_c1_g1_i1_Nothoceros_vincentianus
MGNGRSVEGC--------RSENIDSRKTVP-------EKVHELYHK--------------
--AFP--GAGCPVTSE-SKDKLVSAARNQ--------EQGSSGSGTAGSSG---RDGDAQ
QSGKYKNPHVYDVYGRRIEQQSKAG---PGSDVWVMPSFLYYGS-----DGPEEINPANR
MPKYANQAPAPGQREALSKYRQTSSIPKGG----------TE-ETWVYPSPQMFYNSLVR
KKKA---GDVTEEDMEAVVATHNAVNEAAWSRLVRWEKLYTQLFPGSSEHEPRLLHFKGR
PHDMSPKAQVMK-VLGY-GAPFDRHDWTVDRG-GREMRYVIDFYYDESSGG---------
---KWPFVIDVRPALDSVPAFLLRTRMLFEELMGRS---AF-PSSLDMHS--STSQTQ--
---------PDSQQTPAA------------------------------------------
----------------------------------------------------
>TRINITY_DN27830_c3_g4_i1_Ophioglossum_petiolatum
LARVCGA-----------KAMEEAGSKSMP-------ERVHEMYYK--------------
--MFP--GAGCPVTGAGAKEKLMAASSSS---------------SSSS-------SSGTS
PSSNYKHPHIYDVYGRRIDQQ-----------PWRMPSFLYHTSF--------VINPANQ
MPLHPNQHPAAGQISPLSTFRQQSTIPKAG----------TG-DTWLYPSPQMFFNSLVR
KNKV---DGVQEQDMDAVVATHNSVNEATWSRLLQWEDMYATLFSSSPSEGPRLLIFEGK
PYQLSPKARIKK-AFGY-GEPFDRHDWVVDRG-GREMRYVIDFYYDEKASEEN-------
---RWPFTVDVRPALDSAA-----------------------------------------
------------------------------------------------------------
----------------------------------------------------
>TRINITY_DN21972_c2_g1_i4_Ophioglossum_vulgatum
M--------------------EEAGSKSIP-------ERVHDMYYR--------------
--MFP--GAGCPVTGAGAKEKLMAASSSS--------------------------SSGTS
PSSNYKHPHIYDVYGRRIDQQAAEQ-------PWRMPSFLYNTSF--------VIDPANQ
MPLHPNQHPAAGQKSSLSTFRQQSTIPKAG----------TL-DTWLYPSPQMFFNSLVR
KNKA---DGVQEQDMDAVVAIHNSVNEATWSRLLQWEDMYAKLFSSSPAEGPRLLRFEGK
PHQLSPKARMKK-VFGY-GEPFDRHDWVVDRG-GREMRYVIDFYYDEKAAEEN-------
---RWPFAVDVRPALDSTAAALLRARMLLHDMMTVT---QKGDGAVAANP--SWQPQQS-
--------TAAPQHFESKEG----------------------------------------
----------------------------------------------------
>TRINITY_DN7990_c0_g1_i1_Osmunda_japonica
M----------------EQDAGDKSKKSIP-------ERVHDLYYK--------------
--MFP--GADCPVTGA-AREKLISASRAQ--------ESGAQESAASC-------SESGE
IREKYKHPHVYDVYGRRIDQAQN------GNQVWKMPAFLYYTVL--NQPPPEEINPANR
MPKHANQQPAPGQTESLSTHRQRSTIPKGG----------TD-ETWLYPSPQMFYNSLVR
KKKA---DDVSERDMEAVVATHNMVNEVTWSRLLQWERMYAQLFPDSSQEEPRLLYFRGR
PQELSPKARFKT-LLGY-GVPFDRHDWTIDRG-GREMRYVIDFYYDESAEGK--------
---AWPFLVDVRPALDSPSALLLRARMALHELAEGV------PSPVQADS--QQN-----
---------ADSQRSPR-------------------------------------------
----------------------------------------------------
>TRINITY_DN20338rc_c0_g2_i2_Palhinhaea_cernua
------------------------------------------------------------
------------------------------------------------------------
------------------------------------------------------------
-------------------------IPKGG----------TD-ETWLYPSPQMFFNSLVR
KGKA---EDVNERDMEAVVATHNFVNEVTWSKLQQWEQLYANLYPKSSQDEPRLLYFQGR
PFELSPKARFKK-LFGY-GVPFDRHDWTVDRG-GRLMRYVIDFYYDESLEGSG-------
---KWPFFIDVRPALDSAPAVLMRARMLVDEMVGRP---GL-ASALDLNS--STSSPQIH
--------GADSQKHPAI------------------------------------------
----------------------------------------------------
>TRINITY_DN19220_c0_g1_i1_Phaeoceros_carolinianus
MGNAGSVE----------GPPAEKRSKSVP-------DRVHELYYK--------------
--AFP--GADCPVTGA-AREKLLDAACSR--------EGGTACSGAAGSSGRDAQSEESS
RQGKYKHPHVYDVYGRRIDQPGND---------WRMPSFLYYGT----KEAAEEINPLNR
MPKNANQTPAPGQQEVLSTYRQKSSIPKGG----------TE-ETWMYPSPQMFFNSLVR
KGKA---DDVSERDMEAVVTTHNAVNESTWNRLLQWEKLYSELFPGSAEYEPRLLYFKGR
PHDLSPKAHVKK-LFGY-GAPFDRHDWTVDRG-GREMRYIIDFYYDDNAQA---------
---KWPFVIDVRPALDSVPAALLRARMLVEKLAEKT---GL-SSPLDTPG--HVHHGQ--
---------PDSQQTPAA------------------------------------------
----------------------------------------------------
>TRINITY_DN28250rc_c0_g1_i1_Phlegmariurus_myrsinetes
MGNSGSME-----------APQAEKHKSVP-------EKVHDLYYK--------------
--AFP--GADCPVTGA-ARDKLMSASRCQ--------QKSEG-GAESCNSQ-DAGADASK
SQGKYRNPHVYDVYGRRIDEEAQKQ---RGYNVWKMPAWLYYGF-----PPSEEINPANR
MPKHANQLPAPGQKEPLSTYRQRSTIPKGG----------TD-ETWLYPSPQMFFNSLTR
KGKA---DDVSERDMDAVVATHNFVNESTWLRLQQWEQLYAKLFPESSGEEPRLLYFQGR
PFELSPKARFKK-LMGY-GVPFDRHDWTVDRG-GRLIRYVIDFYYDESLEGTG-------
---KWPFFIDVRPALDSFPALFLRARMLANEIAGKP---GLAASSLELKA--NSSQ----
---------TDSQQRPAM------------------------------------------
----------------------------------------------------
>TRINITY_DN16941rc_c0_g1_i1_Plenasium_vachellii
M----------------EQGAGDKSKKSIP-------ERVHDLYYK--------------
--MFP--GADCPVTGA-AREKLISASRAQ--------ESGAQESAVSC-------SESGE
IREKYKHPHVYDVYGRRIDQAQN------GNQVWKMPAFLYYTVL--NQPPPEEINPANR
MPKHANQQPAPGQMEPLSTHRQRSTIPKGG----------TD-ETWLYPSPQMFYNSLVR
KKKA---DDVSERDMEAVVATHNMVNEATWSRLLQWERLYAQLFPDSSQEEPRLLYFRGR
PQELSPKARFKT-LLGY-GAPFDRHDWTIDRG-GREMRYVIDFYYDESAEGK--------
---AWPFLVDVRPALDSPSALLLRARMALHELVGEV------PSPVQADS--QQN-----
---------ADSQRSPR-------------------------------------------
----------------------------------------------------
>TRINITY_DN27956_c0_g1_i1_Pseudolycopodiella_caroliniana
MGNSGSVEA---------SASHTEKDKSIP-------EKVHDLYYK--------------
--AFP--DANCPVTGA-ARDKWISASRES--------GVVCE-SPGSCSSQQNGGADATN
PKRKYKSPHVYDVYGRRIDREAQEQ---REGSVWKMPAWLYYGTL--VAPVAEEINPANR
MPKHANQQPAPCQKESLSTRRQTSTIPKGG----------TE-ENWLYPSPQMFFNSLVR
KGKA---DDVNERDMEAVVATHNFVNETTWSKLQRWEQLYSSLYPESSQDEPRLLYFQGR
PFELSPKARFKK-LLGY-GVPFDRHDWTVDRG-GRLMRYVIDFYYDESLEGSG-------
---KWPFFIDVRPALDSAPAVLMRARMLVDEMVGKP---GL-ASAIELNS--NSSSSHIN
--------STDSQKHPAV------------------------------------------
----------------------------------------------------
>TRINITY_DN2632_c0_g1_i1_Selaginella_kraussiana
LG---------F---HIETAMEEDGKRSIP-------ERVHKLYYK--------------
--VFP--GADCPVTGT-AKDKLLEASRSQ--------QNTPGSSSNSSSSQ----AGAGS
QGTPYKHPHVYDVYGRRIDQQQQQPR-PPQEEPWKMPTFLYSSMF---VVDKDEINPANR
MPKHANQEPAPGQTVPLSTARQQSSIPKGG----------TH-ETWLYPSQQMFFNSLVR
KGKA---EGVSEEDMVSVVATHNSVNEATWMRLQQWEKLYGKLFPASSAEEPRLLHFTGR
PHDLSPKARFRK-MLGL-GEPFDRHDWTVDRG-GREMRYVIDFYYHEQPEEPAA-----G
KERKWPFEVDVRPALDSPIAVLLRARMLVQEAMEAT---GV-AASPAALP------PQQ-
---------QQQQESPAS------------------------------------------
----------------------------------------------------
>TRINITY_DN8545rc_c3_g1_i3_Selaginella_moellendorffii
M------------------------EKSIP-------ERVHDLYYR--------------
--FFP--SADCPVTGA-PPAA--------------------APPPPPCSSAGQGQCPASG
KGAAYKHPHVYDVYGRRIDEEARGE-----RDVWRMPRHLYYG------GQWEAMNPANS
MPLQPNQRRAPGQKEELPTFRQVSSIPKAG----------TD-ETWVYPSQQMFYNSLVR
KNKA---DDVTEKDMAAVVTTHNAVNEGTWARLLQWEQAYGRLFPGSSKDEPRLLHFRGR
PHDLSPKARLKK-LLGY-GQPFDRHDWTVDRG-GREMRYVIDFYYDDAASESN-------
---RWPFSIDVRPALDSPTALLLRARMLLHDVLGAG---DA-ASNPVPSR--HAAA----
---------QDSKH----------------------------------------------
----------------------------------------------------
>TRINITY_DN4034_c0_g1_i1_Selaginella_uncinata
M-----------------------EKKSIP-------ERIHDFYYK--------------
--VFP--SADCPVTGS-KHSAPCSSDSPS--------QSSCSRSQSSC-------PVSEE
ARSRYKHPHVYDVYSRRIDEQAKAE-----EEAWKVPRFLYSSSI-GMSPASMGINPANR
MPKVANQQPAPGQKEPLATSRQVSTIPKAG----------TE-GTWLYPSQQMFFNSLVR
KNKA---DDVTEKDMEAVVATHNFVNETTWARLLQWEKMYTSLFPASTGEEPRLLRFQGR
PHELSPKARVKK-LLGR-GEPFDRHDWIVDRG-GREMRYVIDFYYDEAASEQN-------
---RWPFYIDVRPALDSPAAVLLRARMLLHEAVSSHS-----------------------
---------NESQQSVS-------------------------------------------
----------------------------------------------------
>TRINITY_DN10578rc_c0_g1_i2_Spirotaenia_minuta
MGNSASSKQSAEGEAAAAQPVESTSPTSAP------------------------------
-ARNPLAGGKCPVDHS---------------------KFSTAERPSACPVAHDA-----S
PGAKYKHPHVYNVYAERIDSEKSSSSSPPAAEGWKLPSFVYMG--KKDGDGEPVMNPLNN
MPLEANQRPAPGQRVPLSTEREKSSIPKGG----------TE-DKWVYPSPQMFYNALVR
KEKA---DGVTEEDMDVVVMTHNMMNEATWARAMLWERFYEKLYPEAAQYEPTLLYFKGR
PHDISPRARLAM-LFGH-EAPFDRHDWVIDRG-GREMRYVIDFYFDEEKAGS--------
---PDAFEIDIRPALDSPEAAFVRLRYSVDEVKRAL---GLSPAPMPAAQ--SAMNES--
------------------------------------------------------------
----------------------------------------------------
>TRINITY_DN35310_c0_g2_i1_Treubia_lacunosa
MGNAVSV-----------DDLQGNTAKSIP-------EKVHDLYYK--------------
--AFP--EADCPVTGA-AREKLVSASISQ--------DRGTGSSEAASTSG----PDEDS
SSRKYKNPHAYDVYGRRIDPASSNR-------GWKMPSFLYYTAV----RGYEEINPSNM
MPKHANQAPAPGQKEVLSTNRQKSSIPKGG----------TE-ENWLYPSPQMFFNSLVR
KGKA---DDVKEKDMDVVVYTHNLVNERTWSRLLEWEQLYDKLFPNSSVEDPRLLYFRGR
DQDLTPKAQFKR-LLGY-GVPFDRHDWVVDRG-GREMRYIIDYYYDESAEGTG-------
---KWPFFIDVRPALDSPSAILLRTRMVLDEILNKS---GL-PTSYARSP--TSTKEDH-
--------NVDSQQSLAP------------------------------------------
----------------------------------------------------
>Azfi_s0029.g024078_Azolla_filiculoides
MEDSN-------------QDQKKKKKGVFQ-------ETVHDLYFK--------------
--VFP--DSDCPVTGS-AREKLIEASTRS--------QQRK----------EEGKAEKEE
EKKQYKHPHVYDVYGRRIDNQNSER-----NEVWRMPSFLYKPSLSRAFDDPEPINPANR
MPLHPNQDPSPGQKENLSTFRQKSTIPKGG----------TD-DTWLYPSPQMFYNSLVR
KKKA---DDVTEKDMDAVVATHNTVNEATWSRLLQWERLYGEMYPDKAEEDPRLLYFRGR
PHDLTPKAAVKK-FLGY-GVPFDRHDWTVDRG-GREMRYVIDFYYDESK-----------
---EWPFFVDVRPALDSPMAALLRARMMMREFVHSP------ASHVEASK----------
--------NVDSHPSPT-------------------------------------------
----------------------------------------------------
