# Supplementary material for: Recurrent evolutionary switches of mitochondrial cytochrome c maturation systems in Archaeplastida
Source: Nat Commun. 2024 Feb 20;15:1548. doi: 10.1038/s41467-024-45813-y (PMC10879542; doi:10.1038/s41467-024-45813-y)
Supplement: Supplementary file 8 — Source Data [file 41467_2024_45813_MOESM8_ESM.zip › SourceData/SourceDataFile-Fig7A-mrbayes.tre]

#NEXUS
[ID: 3209682570]
begin taxa;
	dimensions ntax=181;
	taxlabels
		NP_001116080_Homo_sapiens
		NP_001262820_Drosophila_melanogaster
		NP_496403_Caenorhabditis_elegans
		XP_022087281_Acanthaster_planci
		XP_029648126_Octopus_sinensis
		XP_004210211_Hydra_vulgaris
		XP_020625700_Orbicella_faveolata
		XP_020896235_Exaiptasia_diaphana
		XP_022782165_Stylophora_pistillata
		XP_028403736_Dendronephthya_gigantea
		XP_032243076_Nematostella_vectensis
		XP_002114862_Trichoplax_adhaerens
		XP_003385371_Amphimedon_queenslandica
		NP_009361_Saccharomyces_cerevisiae_S288C
		NP_012836_Saccharomyces_cerevisiae_S288C
		NP_594026_Schizosaccharomyces_pombe
		NP_596655_Schizosaccharomyces_pombe
		XP_001241374_Coccidioides_immitis_RS
		XP_001244714_Coccidioides_immitis_RS
		XP_001481551_Aspergillus_fumigatus_Af293
		XP_006458274_Agaricus_bisporus_var_bisporus_H97
		XP_006461849_Agaricus_bisporus_var_bisporus_H97
		XP_011388050_Ustilago_maydis_521
		XP_011391593_Ustilago_maydis_521
		XP_016606180_Spizellomyces_punctatus_DAOM_BR117
		XP_016611025_Spizellomyces_punctatus_DAOM_BR117
		XP_023466081_Rhizopus_microsporus_ATCC_52813
		XP_023467001_Rhizopus_microsporus_ATCC_52813
		XP_040741517_Linderina_pennispora
		XP_040744791_Linderina_pennispora
		XP_752114_Aspergillus_fumigatus_Af293
		XP_002364614_Toxoplasma_gondii_ME49
		XP_002370141_Toxoplasma_gondii_ME49
		XP_003879571_Neospora_caninum_Liverpool
		XP_003885328_Neospora_caninum_Liverpool
		XP_012650232_Babesia_microti_strain_RI
		XP_021338459_Babesia_microti_strain_RI
		XP_022588510_Cyclospora_cayetanensis
		XP_022591102_Cyclospora_cayetanensis
		XP_028535188_Plasmodium_relictum
		XP_028535676_Plasmodium_relictum
		XP_029218356_Besnoitia_besnoiti
		XP_029222774_Besnoitia_besnoiti
		XP_765351_Theileria_parva_strain_Muguga
		XP_766407_Theileria_parva_strain_Muguga
		CAD7965682_Amoebophrya_sp_A120
		CAE6935018_Symbiodinium_natans
		CAE7548601_Symbiodinium_natans
		CAE7749250_Symbiodinium_sp_CCMP2592
		OLP88707_Symbiodinium_microadriaticum
		OLQ04208_Symbiodinium_microadriaticum
		CEL92815_Vitrella_brassicaformis_CCMP3155
		CEM02166_Vitrella_brassicaformis_CCMP3155
		KAF4665154_Perkinsus_chesapeaki
		KAF4665198_Perkinsus_chesapeaki
		XP_002764504_Perkinsus_marinus_ATCC_50983
		XP_002787694_Perkinsus_marinus_ATCC_50983
		KAF2072366_Polysphondylium_violaceum
		KYQ88472_Tieghemostelium_lacteum
		XP_003293567_Dictyostelium_purpureum
		XP_004366903_Cavenderia_fasciculata
		XP_012751110_Acytostelium_subglobosum_LB1
		XP_020432267_Heterostelium_album_PN500
		GBF89496_Raphidocelis_subcapitata
		GBF98994_Raphidocelis_subcapitata
		GHP03292_Pycnococcus_provasolii
		GHP10780_Pycnococcus_provasolii
		KAA6423844_Trebouxia_sp_A1-2
		KAA6427582_Trebouxia_sp_A1-2
		KAA8493688_Porphyridium_purpureum
		KAF5829411_Dunaliella_salina
		KAF5837100_Dunaliella_salina
		KAF6256089_Scenedesmus_sp_NREL_46B-D3
		KAF6257135_Scenedesmus_sp_NREL_46B-D3
		KAH7439952_Ceratopteris_richardii
		KAJ8900773_Rhodosorus_marinus
		MBC9836335_Adiantum_capillus-veneris
		OSX69939_Porphyra_umbilicalis
		PXF40648_Gracilariopsis_chorda
		QDZ18801_Chloropicon_primus
		QDZ24646_Chloropicon_primus
		XP_001421887_Ostreococcus_lucimarinus_CCE9901
		XP_001421993_Ostreococcus_lucimarinus_CCE9901
		XP_002952003_Volvox_carteri_f_nagariensis
		XP_002953420_Volvox_carteri_f_nagariensis
		XP_002982596_Selaginella_moellendorffii
		XP_002993340_Selaginella_moellendorffii
		XP_003063977_Micromonas_pusilla_CCMP1545
		XP_003064032_Micromonas_pusilla_CCMP1545
		XP_003083917_Ostreococcus_tauri
		XP_005713760_Chondrus_crispus
		XP_005844255_Chlorella_variabilis
		XP_005847167_Chlorella_variabilis
		XP_007512376_Bathycoccus_prasinos
		XP_007512700_Bathycoccus_prasinos
		XP_011396190_Auxenochlorella_protothecoides
		XP_011397426_Auxenochlorella_protothecoides
		XP_022840442_Ostreococcus_tauri
		XP_042915786_Chlamydomonas_reinhardtii
		XP_042918551_Chlamydomonas_reinhardtii
		KAG8457085_Diacronema_lutheri
		KAG8463775_Diacronema_lutheri
		KOO26558_Chrysochromulina_tobinii
		KOO29384_Chrysochromulina_tobinii
		XP_005757602_Emiliania_huxleyi_CCMP1516
		XP_005763614_Emiliania_huxleyi_CCMP1516
		GAX15878_Fistulifera_solaris
		GAX20154_Fistulifera_solaris
		GFH58756_Chaetoceros_tenuissimus
		GFH60481_Chaetoceros_tenuissimus
		KAG7345011_Nitzschia_inconspicua
		KAG7356097_Nitzschia_inconspicua
		OEU15041_Fragilariopsis_cylindrus_CCMP1102
		OEU15225_Fragilariopsis_cylindrus_CCMP1102
		VEU39795_Pseudo-nitzschia_multistriata
		VEU40201_Pseudo-nitzschia_multistriata
		XP_002182758_Phaeodactylum_tricornutum_CCAP_1055-1
		XP_002184940_Phaeodactylum_tricornutum_CCAP_1055-1
		XP_002291113_Thalassiosira_pseudonana_CCMP1335
		XP_002295961_Thalassiosira_pseudonana_CCMP1335
		CCI49764_Albugo_candida
		CCI50557_Albugo_candida
		KAF1323441_Globisporangium_splendens
		KAF1334925_Globisporangium_splendens
		OQR85160_Achlya_hypogyna
		OQR92367_Achlya_hypogyna
		RMX67662_Peronospora_effusa
		RMX70426_Peronospora_effusa
		TDH65504_Bremia_lactucae
		TDH67458_Bremia_lactucae
		TMW56791_Pythium_oligandrum
		TMW64251_Pythium_oligandrum
		XP_008609255_Saprolegnia_diclina_VS20
		XP_008610661_Saprolegnia_diclina_VS20
		XP_008873378_Aphanomyces_invadans
		XP_008875556_Aphanomyces_invadans
		XP_009529594_Phytophthora_sojae
		XP_009529976_Phytophthora_sojae
		XP_024578582_Plasmopara_halstedii
		XP_024580182_Plasmopara_halstedii
		CAB1096648_Ectocarpus_sp_CCAP_1310-34
		CAB1119755_Ectocarpus_sp_CCAP_1310-34
		EWM23732_Nannochloropsis_gaditana
		EWM30250_Nannochloropsis_gaditana
		KAG5181121_Tribonema_minus
		KAG5192378_Tribonema_minus
		TRINITY_DN1881_c3_g1_i1_Anthoceros_agrestis
		TRINITY_DN27223_c0_g1_i1_Ceratopteris_richardii
		TRINITY_DN16815_c0_g1_i1_Chaetosphaeridium_globosum
		TRINITY_DN23104_c1_g5_i1_Cheiropleuria_bicuspis
		TRINITY_DN5678_c5_g1_i1_Chlorokybus_atmophyticus
		TRINITY_DN8797_c0_g1_i3_Coleochaete_orbicularis
		TRINITY_DN8499_c16_g1_i1_Coleochaete_scutata
		TRINITY_DN4845rc_c0_g2_i3_Cyanophora_paradoxa
		TRINITY_DN17526rc_c0_g1_i1_Cyanoptyche_gloeocystis
		TRINITY_DN23047rc_c0_g2_i1_Dendrolycopodium_obscurum
		TRINITY_DN22039rc_c0_g1_i1_Dicranopteris_pedata
		TRINITY_DN22237rc_c0_g1_i1_Diphasiastrum_digitatum
		TRINITY_DN5928rc_c0_g1_i1_Gloeochaete_wittrockiana
		TRINITY_DN29377rc_c2_g2_i1_Huperzia_lucidula
		TRINITY_DN72112rc_c0_g1_i2_Hymenophyllum_dentatum
		TRINITY_DN19701rc_c2_g2_i2_Isoetes_drummondii
		TRINITY_DN8227_c0_g1_i1_Isoetes_sinensis
		TRINITY_DN7081_c0_g1_i1_Isoetes_tegetiformans
		TRINITY_DN302rc_c0_g1_i1_Leiosporoceros_dussii
		TRINITY_DN4434_c6_g8_i1_Mesostigma_viride
		TRINITY_DN21412_c1_g1_i1_Nothoceros_vincentianus
		TRINITY_DN27830_c3_g4_i1_Ophioglossum_petiolatum
		TRINITY_DN21972_c2_g1_i4_Ophioglossum_vulgatum
		TRINITY_DN7990_c0_g1_i1_Osmunda_japonica
		TRINITY_DN20338rc_c0_g2_i2_Palhinhaea_cernua
		TRINITY_DN19220_c0_g1_i1_Phaeoceros_carolinianus
		TRINITY_DN28250rc_c0_g1_i1_Phlegmariurus_myrsinetes
		TRINITY_DN16941rc_c0_g1_i1_Plenasium_vachellii
		TRINITY_DN27956_c0_g1_i1_Pseudolycopodiella_caroliniana
		TRINITY_DN2632_c0_g1_i1_Selaginella_kraussiana
		TRINITY_DN8545rc_c3_g1_i3_Selaginella_moellendorffii
		TRINITY_DN4034_c0_g1_i1_Selaginella_uncinata
		TRINITY_DN10578rc_c0_g1_i2_Spirotaenia_minuta
		TRINITY_DN35310_c0_g2_i1_Treubia_lacunosa
		Azfi_s0029.g024078_Azolla_filiculoides
		;
end;
begin trees;
	translate
		1	NP_001116080_Homo_sapiens,
		2	NP_001262820_Drosophila_melanogaster,
		3	NP_496403_Caenorhabditis_elegans,
		4	XP_022087281_Acanthaster_planci,
		5	XP_029648126_Octopus_sinensis,
		6	XP_004210211_Hydra_vulgaris,
		7	XP_020625700_Orbicella_faveolata,
		8	XP_020896235_Exaiptasia_diaphana,
		9	XP_022782165_Stylophora_pistillata,
		10	XP_028403736_Dendronephthya_gigantea,
		11	XP_032243076_Nematostella_vectensis,
		12	XP_002114862_Trichoplax_adhaerens,
		13	XP_003385371_Amphimedon_queenslandica,
		14	NP_009361_Saccharomyces_cerevisiae_S288C,
		15	NP_012836_Saccharomyces_cerevisiae_S288C,
		16	NP_594026_Schizosaccharomyces_pombe,
		17	NP_596655_Schizosaccharomyces_pombe,
		18	XP_001241374_Coccidioides_immitis_RS,
		19	XP_001244714_Coccidioides_immitis_RS,
		20	XP_001481551_Aspergillus_fumigatus_Af293,
		21	XP_006458274_Agaricus_bisporus_var_bisporus_H97,
		22	XP_006461849_Agaricus_bisporus_var_bisporus_H97,
		23	XP_011388050_Ustilago_maydis_521,
		24	XP_011391593_Ustilago_maydis_521,
		25	XP_016606180_Spizellomyces_punctatus_DAOM_BR117,
		26	XP_016611025_Spizellomyces_punctatus_DAOM_BR117,
		27	XP_023466081_Rhizopus_microsporus_ATCC_52813,
		28	XP_023467001_Rhizopus_microsporus_ATCC_52813,
		29	XP_040741517_Linderina_pennispora,
		30	XP_040744791_Linderina_pennispora,
		31	XP_752114_Aspergillus_fumigatus_Af293,
		32	XP_002364614_Toxoplasma_gondii_ME49,
		33	XP_002370141_Toxoplasma_gondii_ME49,
		34	XP_003879571_Neospora_caninum_Liverpool,
		35	XP_003885328_Neospora_caninum_Liverpool,
		36	XP_012650232_Babesia_microti_strain_RI,
		37	XP_021338459_Babesia_microti_strain_RI,
		38	XP_022588510_Cyclospora_cayetanensis,
		39	XP_022591102_Cyclospora_cayetanensis,
		40	XP_028535188_Plasmodium_relictum,
		41	XP_028535676_Plasmodium_relictum,
		42	XP_029218356_Besnoitia_besnoiti,
		43	XP_029222774_Besnoitia_besnoiti,
		44	XP_765351_Theileria_parva_strain_Muguga,
		45	XP_766407_Theileria_parva_strain_Muguga,
		46	CAD7965682_Amoebophrya_sp_A120,
		47	CAE6935018_Symbiodinium_natans,
		48	CAE7548601_Symbiodinium_natans,
		49	CAE7749250_Symbiodinium_sp_CCMP2592,
		50	OLP88707_Symbiodinium_microadriaticum,
		51	OLQ04208_Symbiodinium_microadriaticum,
		52	CEL92815_Vitrella_brassicaformis_CCMP3155,
		53	CEM02166_Vitrella_brassicaformis_CCMP3155,
		54	KAF4665154_Perkinsus_chesapeaki,
		55	KAF4665198_Perkinsus_chesapeaki,
		56	XP_002764504_Perkinsus_marinus_ATCC_50983,
		57	XP_002787694_Perkinsus_marinus_ATCC_50983,
		58	KAF2072366_Polysphondylium_violaceum,
		59	KYQ88472_Tieghemostelium_lacteum,
		60	XP_003293567_Dictyostelium_purpureum,
		61	XP_004366903_Cavenderia_fasciculata,
		62	XP_012751110_Acytostelium_subglobosum_LB1,
		63	XP_020432267_Heterostelium_album_PN500,
		64	GBF89496_Raphidocelis_subcapitata,
		65	GBF98994_Raphidocelis_subcapitata,
		66	GHP03292_Pycnococcus_provasolii,
		67	GHP10780_Pycnococcus_provasolii,
		68	KAA6423844_Trebouxia_sp_A1-2,
		69	KAA6427582_Trebouxia_sp_A1-2,
		70	KAA8493688_Porphyridium_purpureum,
		71	KAF5829411_Dunaliella_salina,
		72	KAF5837100_Dunaliella_salina,
		73	KAF6256089_Scenedesmus_sp_NREL_46B-D3,
		74	KAF6257135_Scenedesmus_sp_NREL_46B-D3,
		75	KAH7439952_Ceratopteris_richardii,
		76	KAJ8900773_Rhodosorus_marinus,
		77	MBC9836335_Adiantum_capillus-veneris,
		78	OSX69939_Porphyra_umbilicalis,
		79	PXF40648_Gracilariopsis_chorda,
		80	QDZ18801_Chloropicon_primus,
		81	QDZ24646_Chloropicon_primus,
		82	XP_001421887_Ostreococcus_lucimarinus_CCE9901,
		83	XP_001421993_Ostreococcus_lucimarinus_CCE9901,
		84	XP_002952003_Volvox_carteri_f_nagariensis,
		85	XP_002953420_Volvox_carteri_f_nagariensis,
		86	XP_002982596_Selaginella_moellendorffii,
		87	XP_002993340_Selaginella_moellendorffii,
		88	XP_003063977_Micromonas_pusilla_CCMP1545,
		89	XP_003064032_Micromonas_pusilla_CCMP1545,
		90	XP_003083917_Ostreococcus_tauri,
		91	XP_005713760_Chondrus_crispus,
		92	XP_005844255_Chlorella_variabilis,
		93	XP_005847167_Chlorella_variabilis,
		94	XP_007512376_Bathycoccus_prasinos,
		95	XP_007512700_Bathycoccus_prasinos,
		96	XP_011396190_Auxenochlorella_protothecoides,
		97	XP_011397426_Auxenochlorella_protothecoides,
		98	XP_022840442_Ostreococcus_tauri,
		99	XP_042915786_Chlamydomonas_reinhardtii,
		100	XP_042918551_Chlamydomonas_reinhardtii,
		101	KAG8457085_Diacronema_lutheri,
		102	KAG8463775_Diacronema_lutheri,
		103	KOO26558_Chrysochromulina_tobinii,
		104	KOO29384_Chrysochromulina_tobinii,
		105	XP_005757602_Emiliania_huxleyi_CCMP1516,
		106	XP_005763614_Emiliania_huxleyi_CCMP1516,
		107	GAX15878_Fistulifera_solaris,
		108	GAX20154_Fistulifera_solaris,
		109	GFH58756_Chaetoceros_tenuissimus,
		110	GFH60481_Chaetoceros_tenuissimus,
		111	KAG7345011_Nitzschia_inconspicua,
		112	KAG7356097_Nitzschia_inconspicua,
		113	OEU15041_Fragilariopsis_cylindrus_CCMP1102,
		114	OEU15225_Fragilariopsis_cylindrus_CCMP1102,
		115	VEU39795_Pseudo-nitzschia_multistriata,
		116	VEU40201_Pseudo-nitzschia_multistriata,
		117	XP_002182758_Phaeodactylum_tricornutum_CCAP_1055-1,
		118	XP_002184940_Phaeodactylum_tricornutum_CCAP_1055-1,
		119	XP_002291113_Thalassiosira_pseudonana_CCMP1335,
		120	XP_002295961_Thalassiosira_pseudonana_CCMP1335,
		121	CCI49764_Albugo_candida,
		122	CCI50557_Albugo_candida,
		123	KAF1323441_Globisporangium_splendens,
		124	KAF1334925_Globisporangium_splendens,
		125	OQR85160_Achlya_hypogyna,
		126	OQR92367_Achlya_hypogyna,
		127	RMX67662_Peronospora_effusa,
		128	RMX70426_Peronospora_effusa,
		129	TDH65504_Bremia_lactucae,
		130	TDH67458_Bremia_lactucae,
		131	TMW56791_Pythium_oligandrum,
		132	TMW64251_Pythium_oligandrum,
		133	XP_008609255_Saprolegnia_diclina_VS20,
		134	XP_008610661_Saprolegnia_diclina_VS20,
		135	XP_008873378_Aphanomyces_invadans,
		136	XP_008875556_Aphanomyces_invadans,
		137	XP_009529594_Phytophthora_sojae,
		138	XP_009529976_Phytophthora_sojae,
		139	XP_024578582_Plasmopara_halstedii,
		140	XP_024580182_Plasmopara_halstedii,
		141	CAB1096648_Ectocarpus_sp_CCAP_1310-34,
		142	CAB1119755_Ectocarpus_sp_CCAP_1310-34,
		143	EWM23732_Nannochloropsis_gaditana,
		144	EWM30250_Nannochloropsis_gaditana,
		145	KAG5181121_Tribonema_minus,
		146	KAG5192378_Tribonema_minus,
		147	TRINITY_DN1881_c3_g1_i1_Anthoceros_agrestis,
		148	TRINITY_DN27223_c0_g1_i1_Ceratopteris_richardii,
		149	TRINITY_DN16815_c0_g1_i1_Chaetosphaeridium_globosum,
		150	TRINITY_DN23104_c1_g5_i1_Cheiropleuria_bicuspis,
		151	TRINITY_DN5678_c5_g1_i1_Chlorokybus_atmophyticus,
		152	TRINITY_DN8797_c0_g1_i3_Coleochaete_orbicularis,
		153	TRINITY_DN8499_c16_g1_i1_Coleochaete_scutata,
		154	TRINITY_DN4845rc_c0_g2_i3_Cyanophora_paradoxa,
		155	TRINITY_DN17526rc_c0_g1_i1_Cyanoptyche_gloeocystis,
		156	TRINITY_DN23047rc_c0_g2_i1_Dendrolycopodium_obscurum,
		157	TRINITY_DN22039rc_c0_g1_i1_Dicranopteris_pedata,
		158	TRINITY_DN22237rc_c0_g1_i1_Diphasiastrum_digitatum,
		159	TRINITY_DN5928rc_c0_g1_i1_Gloeochaete_wittrockiana,
		160	TRINITY_DN29377rc_c2_g2_i1_Huperzia_lucidula,
		161	TRINITY_DN72112rc_c0_g1_i2_Hymenophyllum_dentatum,
		162	TRINITY_DN19701rc_c2_g2_i2_Isoetes_drummondii,
		163	TRINITY_DN8227_c0_g1_i1_Isoetes_sinensis,
		164	TRINITY_DN7081_c0_g1_i1_Isoetes_tegetiformans,
		165	TRINITY_DN302rc_c0_g1_i1_Leiosporoceros_dussii,
		166	TRINITY_DN4434_c6_g8_i1_Mesostigma_viride,
		167	TRINITY_DN21412_c1_g1_i1_Nothoceros_vincentianus,
		168	TRINITY_DN27830_c3_g4_i1_Ophioglossum_petiolatum,
		169	TRINITY_DN21972_c2_g1_i4_Ophioglossum_vulgatum,
		170	TRINITY_DN7990_c0_g1_i1_Osmunda_japonica,
		171	TRINITY_DN20338rc_c0_g2_i2_Palhinhaea_cernua,
		172	TRINITY_DN19220_c0_g1_i1_Phaeoceros_carolinianus,
		173	TRINITY_DN28250rc_c0_g1_i1_Phlegmariurus_myrsinetes,
		174	TRINITY_DN16941rc_c0_g1_i1_Plenasium_vachellii,
		175	TRINITY_DN27956_c0_g1_i1_Pseudolycopodiella_caroliniana,
		176	TRINITY_DN2632_c0_g1_i1_Selaginella_kraussiana,
		177	TRINITY_DN8545rc_c3_g1_i3_Selaginella_moellendorffii,
		178	TRINITY_DN4034_c0_g1_i1_Selaginella_uncinata,
		179	TRINITY_DN10578rc_c0_g1_i2_Spirotaenia_minuta,
		180	TRINITY_DN35310_c0_g2_i1_Treubia_lacunosa,
		181	Azfi_s0029.g024078_Azolla_filiculoides
		;
[Note: This tree contains information on the topology,
branch lengths (if present), and the probability
of the partition indicated by the branch.]
tree con_50_majrule = (1:2.515368e-01,12:2.234758e-01,(13:3.370647e-01,((((((14:5.719110e-01,(18:1.101599e-01,20:1.642600e-01)1.000:2.750983e-01)0.993:1.747299e-01,17:7.069386e-01)0.998:1.456186e-01,27:3.461510e-01)0.988:1.503062e-01,29:4.860460e-01)0.637:8.166865e-02,((22:4.350157e-01,23:3.994910e-01)0.986:1.204669e-01,25:3.237197e-01)0.735:5.233328e-02)1.000:2.436841e-01,((((15:7.926732e-01,(19…
[Note: This tree contains information only on the topology
and branch lengths (median of the posterior probability density).]
tree con_50_majrule = (1:2.515368e-01,12:2.234758e-01,(13:3.370647e-01,((((((14:5.719110e-01,(18:1.101599e-01,20:1.642600e-01):2.750983e-01):1.747299e-01,17:7.069386e-01):1.456186e-01,27:3.461510e-01):1.503062e-01,29:4.860460e-01):8.166865e-02,((22:4.350157e-01,23:3.994910e-01):1.204669e-01,25:3.237197e-01):5.233328e-02):2.436841e-01,((((15:7.926732e-01,(19:2.221572e-01,31:1.096085e-01):3.917551e…
end;
