# Supplementary material for: Recurrent evolutionary switches of mitochondrial cytochrome c maturation systems in Archaeplastida
Source: Nat Commun. 2024 Feb 20;15:1548. doi: 10.1038/s41467-024-45813-y (PMC10879542; doi:10.1038/s41467-024-45813-y)
Supplement: Supplementary file 8 — Source Data [file 41467_2024_45813_MOESM8_ESM.zip › SourceData/SourceDataFile-Fig7A-raxml.tre]

(((XP_022782165_Stylophora_pistillata:0.06196732625861359894,XP_020625700_Orbicella_faveolata:0.06654719837488436152)100:0.18079728021915195124,XP_020896235_Exaiptasia_diaphana:0.18691192381620544416)67:0.08293731220052590059,((XP_028403736_Dendronephthya_gigantea:0.34737604873750976830,XP_004210211_Hydra_vulgaris:0.30763785054283604437)42:0.06442683475853203112,(XP_002114862_Trichoplax_adhaerens:0.23746194720549906876,((XP_003385371_Amphimedon_queenslandica:0.39774097202730346323,((((((XP_011396190_Auxenochlorella_protothecoides:0.18541191108823884548,XP_005844255_Chlorella_variabilis:0.31262287191063486969)88:0.12548531808185614533,KAA6423844_Trebouxia_sp_A1-2:0.31296720380136461293)58:0.08587299239572231124,((GHP03292_Pycnococcus_provasolii:0.54820160703019660264,(KAF5829411_Dunaliella_salina:0.58931535753328057048,(XP_042915786_Chlamydomonas_reinhardtii:0.18050050972473974387,XP_002952003_Volvox_carteri_f_nagariensis:0.04341178155226999014)97:0.14609316940681935093)59:0.10210923596300355842)21:0.07317488386776033193,((KAF6257135_Scenedesmus_sp_NREL_46B-D3:0.22440655499444553400,GBF98994_Raphidocelis_subcapitata:0.26381061766461200158)88:0.15693183364713680916,((XP_022840442_Ostreococcus_tauri:0.19727315901572650692,XP_001421993_Ostreococcus_lucimarinus_CCE9901:0.16319850620407735931)100:0.41421336545265063922,QDZ18801_Chloropicon_primus:0.48714430190679397503)19:0.04199036396037490737)15:0.03236804788376369812)9:0.05806118024606315292)21:0.07460831094904959992,(XP_003063977_Micromonas_pusilla_CCMP1545:0.30209473964481503572,XP_007512376_Bathycoccus_prasinos:0.61172884099223845400)64:0.19155495287917986835)87:0.22619498839593618622,(((CCI50557_Albugo_candida:0.62559685327047898085,((KAF1323441_Globisporangium_splendens:0.22013047499107843419,TMW56791_Pythium_oligandrum:0.20596719412224134826)84:0.05526236059413854040,(XP_009529976_Phytophthora_sojae:0.07368304694366030472,(RMX70426_Peronospora_effusa:0.13425948690843744759,(TDH67458_Bremia_lactucae:0.12390148416620594407,XP_024578582_Plasmopara_halstedii:0.10913392509365520133)94:0.06749944739132367200)68:0.03733322910850928739)93:0.07611177109599270851)92:0.14452231228429396337)100:0.28547050378514865487,(XP_008875556_Aphanomyces_invadans:0.16025407956244974716,(XP_008609255_Saprolegnia_diclina_VS20:0.07097797665502925124,OQR92367_Achlya_hypogyna:0.08636389858475250481)98:0.07942256474300039837)100:0.24255133852801880057)91:0.15506221298433303657,((XP_012751110_Acytostelium_subglobosum_LB1:0.15065146001576673607,XP_020432267_Heterostelium_album_PN500:0.08585177615026270970)49:0.03727545178159113320,(((KAF2072366_Polysphondylium_violaceum:0.13448098802290103793,XP_003293567_Dictyostelium_purpureum:0.08480671396795037842)77:0.04739182961498256130,KYQ88472_Tieghemostelium_lacteum:0.12733603592425918327)78:0.09320907565989107468,XP_004366903_Cavenderia_fasciculata:0.20658150577331335640)35:0.02774836934291003560)100:0.47254119930210852774)56:0.08139282678858514308)27:0.04613582169991362059,((((GFH60481_Chaetoceros_tenuissimus:0.44387731248808015572,(((VEU40201_Pseudo-nitzschia_multistriata:0.29336392081617773675,(OEU15225_Fragilariopsis_cylindrus_CCMP1102:0.22286728627248536538,KAG7356097_Nitzschia_inconspicua:0.21711487416450225840)87:0.08329971666084934334)100:0.33380576563552938341,(GAX20154_Fistulifera_solaris:0.37413684921540807382,XP_002184940_Phaeodactylum_tricornutum_CCAP_1055-1:0.42907326168840831393)100:0.32541285584379830986)90:0.16322842671651749402,XP_002291113_Thalassiosira_pseudonana_CCMP1335:0.54110099852983228885)61:0.07214753370656652731)95:0.22384555475636511157,((KAG5192378_Tribonema_minus:0.36101810861745786685,CAB1119755_Ectocarpus_sp_CCAP_1310-34:0.48558416056566428010)63:0.15601624862865581811,EWM23732_Nannochloropsis_gaditana:0.68465545217065237882)81:0.14119107937630598348)66:0.16289708411536560351,(((XP_040741517_Linderina_pennispora:0.58005399804424717658,((NP_596655_Schizosaccharomyces_pombe:0.87729639929447489344,(NP_009361_Saccharomyces_cerevisiae_S288C:0.66022478285030883338,(XP_001481551_Aspergillus_fumigatus_Af293:0.17907680355121560756,XP_001241374_Coccidioides_immitis_RS:0.11000169690790051469)96:0.33193452136918860651)81:0.21308736732013702775)68:0.16226594399621824261,XP_023466081_Rhizopus_microsporus_ATCC_52813:0.39981744683223130465)40:0.14536881509026527981)22:0.08812693507834984397,((XP_006461849_Agaricus_bisporus_var_bisporus_H97:0.50462480681876431543,XP_011388050_Ustilago_maydis_521:0.48380476344018774615)44:0.15074408059947158600,XP_016606180_Spizellomyces_punctatus_DAOM_BR117:0.33197796519881439536)24:0.04503366778112224966)99:0.32423489852858472515,((XP_040744791_Linderina_pennispora:0.52460405827695177905,(XP_023467001_Rhizopus_microsporus_ATCC_52813:0.37131971148388387416,XP_016611025_Spizellomyces_punctatus_DAOM_BR117:0.51215472795465999400)61:0.13657374225311685878)34:0.10864050142452069680,(XP_006458274_Agaricus_bisporus_var_bisporus_H97:0.53444604929393402237,(XP_011391593_Ustilago_maydis_521:0.74137012345525421519,((XP_001244714_Coccidioides_immitis_RS:0.22999463753711135716,XP_752114_Aspergillus_fumigatus_Af293:0.12044589531846708330)100:0.48937517136326336153,(NP_012836_Saccharomyces_cerevisiae_S288C:0.89287238135329338728,NP_594026_Schizosaccharomyces_pombe:0.73331252603384922129)39:0.13968657778734192010)35:0.10564603170362181495)18:0.02955975043652561696)55:0.13045930807490102588)46:0.12170289729226468900)12:0.05094092283110803615)12:0.05628463332080296116,((KAG8463775_Diacronema_lutheri:0.68204087450261630110,(KOO29384_Chrysochromulina_tobinii:0.32567680719744684925,XP_005757602_Emiliania_huxleyi_CCMP1516:0.32703764475743801743)89:0.14169082265681715027)63:0.14173186326895048648,((((((KAG5181121_Tribonema_minus:0.42490502481648362298,CAB1096648_Ectocarpus_sp_CCAP_1310-34:0.39238320265899223616)59:0.06793775054693040882,(EWM30250_Nannochloropsis_gaditana:0.39394759378245741699,((((GAX15878_Fistulifera_solaris:0.35784910229810990012,(KAG7345011_Nitzschia_inconspicua:0.12199797544150815798,(VEU39795_Pseudo-nitzschia_multistriata:0.15113452553631309683,OEU15041_Fragilariopsis_cylindrus_CCMP1102:0.14676916823599439610)100:0.12429752652744760488)100:0.20342062682176634270)37:0.06175467872428044847,XP_002182758_Phaeodactylum_tricornutum_CCAP_1055-1:0.19918161302728909501)74:0.08369406494261774632,XP_002295961_Thalassiosira_pseudonana_CCMP1335:0.42788348602066700321)42:0.04048432433348948811,GFH58756_Chaetoceros_tenuissimus:0.25382508947579124348)100:0.28516265790384726087)78:0.13990546402465731113)77:0.08517929112263954161,(XP_008873378_Aphanomyces_invadans:0.15661454860706355841,((OQR85160_Achlya_hypogyna:0.01577115229349224101,XP_008610661_Saprolegnia_diclina_VS20:0.07558210371176371511)100:0.14093361257151121313,(CCI49764_Albugo_candida:0.55695903163653037726,((TMW64251_Pythium_oligandrum:0.14195625112790297151,KAF1334925_Globisporangium_splendens:0.09037949510553285049)41:0.02457245440697293157,(XP_024580182_Plasmopara_halstedii:0.12547121442887482212,(TDH65504_Bremia_lactucae:0.18790614179475481627,(XP_009529594_Phytophthora_sojae:0.04132996617051003935,RMX67662_Peronospora_effusa:0.16410256492639935244)42:0.01176358793960151708)63:0.02307052514323787440)100:0.10996397217160640281)71:0.07059654776100515727)88:0.17506962276653223465)63:0.06765264963741482451)100:0.33839289012882334262)95:0.12472744833115220753,(((XP_005763614_Emiliania_huxleyi_CCMP1516:0.50479610953366582660,KOO26558_Chrysochromulina_tobinii:0.40288774892943091110)91:0.14486196952853144793,KAG8457085_Diacronema_lutheri:0.53739347444513207996)71:0.12060433950004197101,(TRINITY_DN17526rc_c0_g1_i1_Cyanoptyche_gloeocystis:0.41128953881460833530,(TRINITY_DN4845rc_c0_g2_i3_Cyanophora_paradoxa:0.29388518519100298443,TRINITY_DN5928rc_c0_g1_i1_Gloeochaete_wittrockiana:0.26563452314976843116)95:0.16359147231563087033)100:0.23163038625206092136)49:0.04982760104673335938)45:0.05733999179346729175,(((((((KAA6427582_Trebouxia_sp_A1-2:0.31788621435222041978,XP_011397426_Auxenochlorella_protothecoides:0.23774464831972974554)44:0.06112251067210752037,XP_005847167_Chlorella_variabilis:0.23611840281619422832)37:0.03889911601230357230,((GBF89496_Raphidocelis_subcapitata:0.23802063274620410827,KAF6256089_Scenedesmus_sp_NREL_46B-D3:0.20757012090564835871)91:0.08589081569117905379,((XP_002953420_Volvox_carteri_f_nagariensis:0.11967498077294315417,XP_042918551_Chlamydomonas_reinhardtii:0.10718389175795889345)93:0.05175291656520255440,KAF5837100_Dunaliella_salina:0.33367938707606054072)99:0.11185642354183703007)77:0.06285247728975031090)56:0.09011358004964080404,(((XP_007512700_Bathycoccus_prasinos:0.35349028080827860077,((XP_003083917_Ostreococcus_tauri:0.13715310890597134930,XP_001421887_Ostreococcus_lucimarinus_CCE9901:0.06452474004993853651)100:0.20353091397440289945,XP_003064032_Micromonas_pusilla_CCMP1545:0.24358287741982231900)67:0.01919281434362011748)100:0.19494436672707629588,GHP10780_Pycnococcus_provasolii:0.48947868920665316139)35:0.05816317525077772943,QDZ24646_Chloropicon_primus:0.41397515265361967129)12:0.01251233155427949190)63:0.08683952324574854831,TRINITY_DN4434_c6_g8_i1_Mesostigma_viride:0.43652847895497776110)71:0.07815077990136992669,(TRINITY_DN10578rc_c0_g1_i2_Spirotaenia_minuta:0.33871931076998629262,(TRINITY_DN5678_c5_g1_i1_Chlorokybus_atmophyticus:0.40781238182846646367,((TRINITY_DN16815_c0_g1_i1_Chaetosphaeridium_globosum:0.42944598332580530275,(TRINITY_DN8797_c0_g1_i3_Coleochaete_orbicularis:0.01231241142139592737,TRINITY_DN8499_c16_g1_i1_Coleochaete_scutata:0.01204156601233796753)100:0.25943686841644941765)95:0.12680187674272805354,((TRINITY_DN21412_c1_g1_i1_Nothoceros_vincentianus:0.19365937895964385751,(TRINITY_DN302rc_c0_g1_i1_Leiosporoceros_dussii:0.13530976139515554779,(TRINITY_DN1881_c3_g1_i1_Anthoceros_agrestis:0.02026627749273063328,TRINITY_DN19220_c0_g1_i1_Phaeoceros_carolinianus:0.02664646756809959868)100:0.12988449644361627078)53:0.03176736061613934931)92:0.06363568126765459243,(TRINITY_DN35310_c0_g2_i1_Treubia_lacunosa:0.23600069680340413081,(((TRINITY_DN28250rc_c0_g1_i1_Phlegmariurus_myrsinetes:0.03280937973182477402,TRINITY_DN29377rc_c2_g2_i1_Huperzia_lucidula:0.03309392153003172521)100:0.05890505410018440080,((TRINITY_DN20338rc_c0_g2_i2_Palhinhaea_cernua:0.05229121471562009349,TRINITY_DN27956_c0_g1_i1_Pseudolycopodiella_caroliniana:0.04962497075622962495)100:0.07960081387370276929,(TRINITY_DN22237rc_c0_g1_i1_Diphasiastrum_digitatum:0.02276988945102819545,TRINITY_DN23047rc_c0_g2_i1_Dendrolycopodium_obscurum:0.03589839674156303923)98:0.02711324939078972943)90:0.02482466499179029548)100:0.11486840088005689786,((((TRINITY_DN2632_c0_g1_i1_Selaginella_kraussiana:0.22277100500137003714,(TRINITY_DN21972_c2_g1_i4_Ophioglossum_vulgatum:0.02557841864869941223,TRINITY_DN27830_c3_g4_i1_Ophioglossum_petiolatum:0.04471678230988278963)100:0.21991419778585585831)57:0.06467466053601664266,(TRINITY_DN4034_c0_g1_i1_Selaginella_uncinata:0.19145527332887229965,(XP_002982596_Selaginella_moellendorffii:0.00000100000050002909,(XP_002993340_Selaginella_moellendorffii:0.00520888981297154465,TRINITY_DN8545rc_c3_g1_i3_Selaginella_moellendorffii:0.00569356229098656741)62:0.00398145947707517506)100:0.25470756320700993491)73:0.07501312223747570729)70:0.06012606748574401971,(Azfi_s0029.g024078_Azolla_filiculoides:0.20104915211105436890,(MBC9836335_Adiantum_capillus-veneris:0.08946974386901047904,(KAH7439952_Ceratopteris_richardii:0.00000100000050002909,TRINITY_DN27223_c0_g1_i1_Ceratopteris_richardii:0.00000100000050002909)100:0.14134132860789219710)99:0.05616399223211020197)99:0.09762080306023783460)37:0.05983700080326662812,((((TRINITY_DN19701rc_c2_g2_i2_Isoetes_drummondii:0.00660298551765318032,TRINITY_DN8227_c0_g1_i1_Isoetes_sinensis:0.00220427688573501075)100:0.00574232637681837150,TRINITY_DN7081_c0_g1_i1_Isoetes_tegetiformans:0.01272383983555722999)100:0.13802984956019090368,(TRINITY_DN72112rc_c0_g1_i2_Hymenophyllum_dentatum:0.11636973190317430327,(TRINITY_DN22039rc_c0_g1_i1_Dicranopteris_pedata:0.10349031984835212195,TRINITY_DN23104_c1_g5_i1_Cheiropleuria_bicuspis:0.13955537984175553357)53:0.02266764645467858261)84:0.05455943429749841173)46:0.02326069848995842085,(TRINITY_DN16941rc_c0_g1_i1_Plenasium_vachellii:0.00740190174797915931,TRINITY_DN7990_c0_g1_i1_Osmunda_japonica:0.01595301907696625512)100:0.13329471850376781172)44:0.04114008764319213723)33:0.03720963116845468072)23:0.02006645024851444817)39:0.04273125903783732416)99:0.16836608485922030520)94:0.11029877217818298551)78:0.07481122962080331840)100:0.19551541147392048625)92:0.14747868710673608938,(KAA8493688_Porphyridium_purpureum:0.39641619850380371837,(KAJ8900773_Rhodosorus_marinus:0.55561169110652575132,(OSX69939_Porphyra_umbilicalis:0.61008330954614620190,(PXF40648_Gracilariopsis_chorda:0.39460779284357822005,XP_005713760_Chondrus_crispus:0.17685341677860574872)99:0.17367563701493118899)70:0.13195935888910573230)60:0.07359877990481909771)93:0.15525133167473634255)31:0.04497090255066869824)85:0.12083433252519279466,(((XP_002787694_Perkinsus_marinus_ATCC_50983:0.13724060330175008593,KAF4665154_Perkinsus_chesapeaki:0.19832968172186346556)100:0.60951767224200037454,((CAD7965682_Amoebophrya_sp_A120:0.53033709960599662026,(OLP88707_Symbiodinium_microadriaticum:0.04339059084008337758,CAE7548601_Symbiodinium_natans:0.01387198340486750676)100:0.50873779633856242022)66:0.20172763545691141385,((CEM02166_Vitrella_brassicaformis_CCMP3155:0.40377855378935961772,((XP_765351_Theileria_parva_strain_Muguga:0.47826082287821991557,XP_012650232_Babesia_microti_strain_RI:0.62503190669056118978)96:0.40619088985845597239,XP_028535188_Plasmodium_relictum:0.56436911885966201119)46:0.10664603684202517142)36:0.09047866259360949626,(XP_022591102_Cyclospora_cayetanensis:0.63341007530461745922,(XP_029222774_Besnoitia_besnoiti:0.25769378472779963518,(XP_002370141_Toxoplasma_gondii_ME49:0.12834819021624671587,XP_003879571_Neospora_caninum_Liverpool:0.17983821264164567832)98:0.09156685015604237865)100:0.31013082276349074329)85:0.15535275669255782516)20:0.05866098480365272705)12:0.06542248447691928481)100:0.26780266588637768876,((((XP_029218356_Besnoitia_besnoiti:0.18159318130302926075,(XP_003885328_Neospora_caninum_Liverpool:0.06699050122615475555,XP_002364614_Toxoplasma_gondii_ME49:0.07625346972932582623)88:0.06732489128487594010)100:0.47757714354699953851,(CEL92815_Vitrella_brassicaformis_CCMP3155:0.51387924396522988157,((CAE6935018_Symbiodinium_natans:0.28096736318715276326,(CAE7749250_Symbiodinium_sp_CCMP2592:0.06661822867448417840,OLQ04208_Symbiodinium_microadriaticum:0.00613218103369614354)84:0.04952832753463785875)100:0.49029032686203899427,(KAF4665198_Perkinsus_chesapeaki:0.11412314957141261873,XP_002764504_Perkinsus_marinus_ATCC_50983:0.25014084175079387418)100:0.50483889217002375638)66:0.17163279299072953243)56:0.14164009832239918274)42:0.10734079376915360571,(XP_766407_Theileria_parva_strain_Muguga:0.95220442563399942948,XP_021338459_Babesia_microti_strain_RI:0.61942545562259632153)91:0.64160782476194266888)15:0.05697073071385651971,(XP_022588510_Cyclospora_cayetanensis:0.56410911297436616696,XP_028535676_Plasmodium_relictum:0.95987014764914757592)26:0.09529025601701628101)97:0.21293773507407975920)52:0.12134559082452653356)45:0.06339006471151482913)29:0.09482756082253288032)23:0.04941375753433181056)100:0.37965274748740635014)85:0.22838299980444301540,((XP_022087281_Acanthaster_planci:0.24304128920621365095,(NP_001262820_Drosophila_melanogaster:0.34586345511089239269,NP_496403_Caenorhabditis_elegans:0.57125196789378418494)61:0.12327102468042883121)35:0.11266054664976030142,(NP_001116080_Homo_sapiens:0.28003920506682800085,XP_029648126_Octopus_sinensis:0.41990894107531845370)13:0.03261627743020692471)27:0.03105283281029587797)30:0.04355050438972832977)77:0.14093132943221589604)51:0.06133619625418768734,XP_032243076_Nematostella_vectensis:0.18304415297003456820);
