# Supplementary material for: Recurrent evolutionary switches of mitochondrial cytochrome c maturation systems in Archaeplastida
Source: Nat Commun. 2024 Feb 20;15:1548. doi: 10.1038/s41467-024-45813-y (PMC10879542; doi:10.1038/s41467-024-45813-y)
Supplement: Supplementary file 8 — Source Data [file 41467_2024_45813_MOESM8_ESM.zip › SourceData/SourceDataFile-Fig7B-alignment.fas]

>GBF89496_Raphidocelis_subcapitata
MGNSASSEAAADACPVLSASS-AQQQQ--EQQGEQQSRCPV-------------------
-----------------PQSARARAIYNVYGERIDLPSAGGGADPLAAL---------RD
SDVLDPKNNMPLAANQQPCPGQRRLLSTDRIESNIPKGGTDATWVYPSPQMFYNALKRKG
KGQDVREEDMDSVVRAHNTMNEVTWKRVMDWEQLHCE-----TCSYPTLLKFQGKPHDLS
PLARIRGWLGGALPFDRHDWVVDRCGREVRYVIDFYYDEDKAGTPEAFEVVTRPALDSPG
AALDRMKMAVYAQFAAWGLPCPITGHPNSGKGAAGEAGQQQQGGD
>GHP10780_Pycnococcus_provasolii
MGNSASSAAA----------------------------------AQQSQISAQMTHADTA
STAA----AAAADHHGSAGNAPRPAVYNVYAQNIAEIDAEKKVEQENTTEERGFFPGMSD
KNAVNPTNNMPANLNH-----GTETMSTSRVVSSIPKGGTQDKWVYPSPAMFYNALVRKD
KAQDVEPEDMVDVVSVHNSMNEATWQSVLAWESLHRS-----TCGDPHLSRFRGRPDDYS
FQARVRQLLGDELPFDRHDWYVDRCGQEVRYIIDFYFHEQLAGTEKQFEINARPALDPPD
ALVDRAKMSIYKTFAAYGLPCPISGSPGEIGHAANSPNGTTADAA
>KAA6427582_Trebouxia_sp_A1-2
MGGSNSKDNSVGQGE--------------------TSSCPI-------------------
-----------------PEDQRGIAVYNVYNQRIDSGNAASTS---------------SF
QGDVDPRNNMPREANQQPCAGQRQLISTSRLVSNIPKGGTQGTWVYPSPQMFYNSLKRKG
KGSDVEEADMEAVVHAHNTMNELTWRRVLEWEALHHD-----TCGNPKLLRFMGKPHDLS
PMARLMGWNGGPMPFDRHDWFVNRCGEEVRYVIDFYFDDDKAGTPEAFTLRVRPAVDTPT
AALDRVKMNIYTTFAKYGLPCPITGHASGQYKQPNAEVRTNS---
>KAA8493688_Porphyridium_purpureum
MGSAVSRQAL--PAVSAVPGTEPRREEI-------GGACPVDHS---KMVAAAQENQARA
CPVDAASTSAEAVSAPPQDKCPVPKLYDVCSQ----------------------------
--ELNPDNMMPATPNQLPSPGQTVPLEIGREVSSIPKGHATERWVYPSPQMFYNALKRKG
KADDVKEHDMDVVVRVHNNMNERTWKEVLEWERRFHC----TECDAPSLVRFQGKPDQLS
PAARAWSWLGYEKPFDRHDWVVDRCGTQVRYVIDYYYNEKKSGKGDPIEIDVRPALDSVA
SLVDRSQNRASIAMQGFRRLIPTSPAVGGAS--EQSSITHPSTSR
>KAF5837100_Dunaliella_salina
MGNFTSATHKPPGTANEAPTERNQSSS--TASTSGRDECPVLTS----------------
-----------------SMRFKGP-VYDVYGQNINDPNRRSSNPALEVL---------KG
TNVLDPRNNMPLEPNQLPCPGQRKQLPTERAVSSIPKGGVDGTWTFPSPQMVYNALKRKG
KGDDVTEDDMEGFVAAHNSMNEMTWRYVTLFEKLHAE-----ECNCPSLLKFQGRPHDLS
PLAWLRQQLGGGAPFDRHDWVVDRCGKEVRYVIDFYFHEDKAGTNEAFEITARPALDSFE
AALDRTKMAIYSKFADWGLPCPITGKPGSIGQEARSATST-----
>KAF6256089_Scenedesmus_sp_NREL_46B-D3
MGASASKETAINKNSRDAASADEQQQQ--QEEAAAESRCPV-------------------
-----------------PEGYRNPAIYNVYSQRINDPAAQQCPSPLSAL---------QG
TDLLDPKNNMPLEANQQPCPGQRKPLSTERVQSNIPKGGTDATWLYPSPQMFFNALRRKG
KGDDVAEEQMDAVVRAHNAMNEATWQTVQDWEQLHCE-----KCKHAQLLRFQGRPHDLS
PLARIRSWLTGELPFDRHDWVVDRCGTQVRYVIDFYFYDDKAGTPEAFEVVTRPALDSPQ
AAVDRLKMSVYRKFAEWGLPCPVTGTSSGRFGSAPAPAPAAAGQ-
>KAH7439952_Ceratopteris_richardii
M--------------DEEKKTLPEKVHDLYFKVFPGSQCPVTGAAREKLLTASRSCQKNQ
TEGAACSS--DAACPEQKSKYKHPHVYDVYGRRIDQQTSNVEKAEVWRMPTFLYATSFTA
IEPINPANRMPMHANQSPAPGQKEPLSIIRQKSTIPKAGTDDTWLYPSPQMFYNSLVRKN
KADDVTEKDMEAVVMTHNTVNETTWLRLLQWEQLYTEMYPEVSKEEPRLLHFRGRPTDLT
PKAQFKKFLGYGVPFDRHDWTVDRGGREMRYVIDFYYDEKK---EWPFLIDVRPALDSPS
AVLLRVNMAMRNILGTV--PSTVQAESSQS------VDSHRNTN-
>KAJ8900773_Rhodosorus_marinus
MGNSGSVEVKGFGDEEGKNETIKAENES-------GDKCPVDHK----------------
-----------------TKDEIKKKMYDVYGQ----------------------------
--EIDPRNRMPVHGNELPSPGQKQRLSVERDQSTIPKSGSDGTWTYPSPQQFFNALNRKG
KAGDVVEDDMETVVQIHNKMNEKTWKEVLKWENHRHC-----ECEDIKLKKFVGRPSELS
PTARMNTWMGHDAPFDRHDWTVDRCGKDVRYIIDYYYKEDAGKDAERIHVHVRPALDSFE
SAYDRFMMKFSPPIWKP--PSPGTTDNLTDALKSLTELRKQVSSN
>MBC9836335_Adiantum_capillus-veneris
M--------------EDKKKTLPEKVHDLYFKVFPGADCPVTGAAREKLITASRSCQQSE
QEPSSCSS--AASSPQPESKYKHPHVYDVYGRRIDQQNLQGEKAEVWRMPSFLYTSSFGS
FEEINPANRMPVHANQVPAPGQKEPLSTLRQKSTIPKGGTEDTWVYPSPQMFFNSLVRKN
KADDVTENDMDAVVATHNSVNEATWSRLLRWEQLYAEMYPESGREDPRLLHFRGRPTDLT
PKAYLKKFLGFGVPFDRHDWIVDRGGREMRYVIDFYYDESK---DWPFFVDVRPALDSPA
AVLLRANMVMRNIVGKV--PSTTEADTSQK------VDSHGSAS-
>OSX69939_Porphyra_umbilicalis
--------------------------------APPAFKCPVDHRALARAAAAAGARRRDG
AAAD----SAGGGAPPPPPPTSPQPVYDVYGN----------------------------
--ALDPRNLMPTSPHQTPSPGQAAPLSTARQRSSIPKAAADDVWVYPSQQMFYNALTRKG
KADDVEEADMDAVVAVHNTMNEATWAEVLAWEGAYHGG--GAGAASPSLAKFQGRPHDRS
PAARFRGVFGYPDPFDRHDWVVDRRGVPVRYVIDYYHWD---GRVDPIEIHVRPAVDSVG
AVWDRLRYRARVVASGGGAAAAAPPTPAAAAPAATAPAAAASPAA
>PXF40648_Gracilariopsis_chorda
MGAYVSTIAF-------SKHHHPPAVHSDQLHKSPQSQCPVDHKSKEQLQAYKAHQEHHS
KTSS-------------TPPNSSPSVYDVYGQ----------------------------
--QLDRANMMPATPNQLPSPGQGTPLSTDREKSSIPKAGTAQTWTYPSPQMFFNALKRKG
KADGIQESDMDAVVSVHNTMNERTWKQLMHWENTFHC----HQCEQPKLKRFLGRPNDLS
PAAWFRTTFGYPMPFDRHDWLIDRCGTDVRYVIDYYYRQG----PDPIEIHVRPALDSPS
ALYDRVRNGLSTWREYF--RSSQQSEPSVVDPVSQRTLNHMVHGE
>QDZ24646_Chloropicon_primus
MGQTQGKDASAAGAGAGSGKPPPPCGYGEGGGSNESAPCPVDLG----------------
-----------------PSTSGSSPVYNVYNQRIDQQVASSEASKEE---KFRSIWNLRG
TGTIDSKNNMPLEANQQPSVGQRKALSISREKSSIPKGGTQSTWQYPSPQMFFNALNRKG
KADGVDEEDMENVVFFHNGMNERTWELVKRWESLHSKEY---EGNKPKLARFLGRPHDLS
PMARMRSVFYGETPFDRHDWYVDRNGEEVRYVIDFYFDEEKAGTMEAFEVHARPALDSMT
AGLDRLKMNIYETCAKYGLPCPISGHPPPPPQH------------
>XP_001421887_Ostreococcus_lucimarinus_CCE9901
M---------------------YDRARE-SSSAAADSACPV-------------------
-----------------PE-----------------------------------------
-DALDPRNNMPSEPAQGRAPGQRDALSVARERSTIPKSGSDGTWTYPSPQMFYNALVRKN
KAEDVEESDMDSVVMVHNAMNEDTWRRVAQWEKLHAY-----ARGQPMLLRFRGRPDELS
PLAMARLMTGGARPFDRHDWYVDREGREVRYVIDYYFNEDKAGTSEQFDVVVRPALDSVD
AVLDRIKMNIYITCARFGIPCPVSGHGGEIEID------------
>XP_002953420_Volvox_carteri_f_nagariensis
MGNQQSSAPSAACAACADGQP--------SAKEAP--SCPV-------------------
-----------------NPRHRNPAVYNVYGERINDPNNPQPKSPLQSI---------QG
ADMLDPKNNMPLEPNQLPCPGQRKPLSTERVASTIPKGGTDGTWLFPSPQMVFNALRRKG
KGDDVTEDDMDGFIAAHNSMNEATWQRVMLWESLHRP-----ECDYPTLLRFQGKPHDLS
PLAWIRNLLGGPAPFDRHDWIVDRCGREVRYVIDFYFYDDKAGTPEAFEIVARPAVDSLE
SALDRVKMNIYIKFAEWGLPCPITGHSGTVVQQQQQQVAQPSGAG
>XP_002982596_Selaginella_moellendorffii
------------------------------------------------------------
------------------------------------------------MPRHLYYG--GQ
WEAMNPANSMPLQPNQRRAPGQKEELPTFRQVSSIPKAGTDETWVYPSQQMFYNSLVRKN
KADDVTEKDMAAVVTTHNAVNEGTWARLLQWEQAYGRLFPGSSKDEPRLLHFRGRPHDLS
PKARLKKLLGYGQPFDRHDWTVDRGGREMRYVIDFYYDDAASESRWPFYIDVRPALDSPT
ALLLRARMLLHDMLGAGDAASNPVPSRHAAA-----QDSKH----
>XP_002993340_Selaginella_moellendorffii
M-----------------EKSIPERVHDLYYRFFPSADCPVTGAPPAPPPCSSAGQ----
---------GQCPASGRGAAYKHPHVYDVYGRRIDEEARRE--RDVWRMPRHLYYG--GQ
WEAMNPANSMPLQPNQRRAPGQKEELPTFRQVSSIPKAGTDETWVYPSQQMFYNSLVRKN
KADDVTEKDMAAVVTTHNAVNEGTWARLLQWEQAYGRLFPESSKDEPRLLHFRGRPHDLS
PKARLKKLLGYGQPFDRHDWTVDRGGREMRYVIDFYYDDAASESRWPFSIDVRPALDSPT
ALLLRARMLLHDMLGAGDAASNPVPSRHAAA-----QDSKH----
>XP_003064032_Micromonas_pusilla_CCMP1545
------------------------------------------------------------
------------------------------------------------------------
---IDPRNNMPVAASQSMAPGQRRKISTERQRSTIPKSGVSSTWTYPSPQMFYNSLVRKG
KATDCTEDDMESVVSVHNAMNEDTWRRVVAWERLHVH-----ECRDPMLLRFLGRPDDLS
PLAWARYLTGGGKPFDRHDWYVDRCGQQVRYVIDYYFHEDKAGTPGQFDLVVRPAADSVG
AVADRVKMAIY----------------------------------
>XP_003083917_Ostreococcus_tauri
MGAKTSKPADDVIPPCEGGRAAYERAR--SSENTDTSTCPV-------------------
-----------------PEEYRGNGTYNVYNTKVSDRAGSAPSKAQEKKSSWFG----FG
ASALDPRNNMPSEPNQRRAPGQREKLSVNREPSTIPKSGSDGVWTYPSPQMFYNALVRKN
KADDVEESDMESVVMVHNAMNEDTWRRVAQWEKLHEY-----TKGRPMLLRFRGRPDELS
PLALARLMFGGARPFDRHDWYVDREGREVRYVIDYYFNEEKAGTSEQFDVVVRPALDTPE
ALLDRVKMSIYVACARLGLPCPISGHGGTIDVD------------
>XP_005713760_Chondrus_crispus
MWWPFPFLAFLAGLAESEKSQQPSAKPSPASPSPPPDACPVDHKTPDQIAAYMSSRKKDT
QSAP-------------ATPPQPPPVYDVYGQ----------------------------
--ELDRANLMPTTPNQLPSPGQKQPLSTDRVKSTIPKAGEDQTWTYPSPQMFFNALKRKG
KADGIQEADMDTVVHVHNNMNERTWMEVMQWETRFHC----HECDNPKLKRFQGKPHELS
PAARFRVWFNYPMPFDRHDWVLDRCGKEARYIIDYYYREG----PDPIEIHVRPALDSVS
AAFDRLRSRAETVRDAI--DSAKETSATAPELAPNWSAGRVVSGD
>XP_005847167_Chlorella_variabilis
MASREANAAAAATASTSGGGGAPPAGV--SAAAAAAAECPVPAE----------------
-----------------QQVYRNPAVYNVYNQRINDPAAAAGGGSGPL----------AG
QDVLDPSNMMPQEPNQQPCPGQRKLLSTDRMQSNIPKGGTDSTWAYPSPQMFFNALRRKG
KGDDVSEDDMEAVVFTHNTMNELTWQQVARWESLHYS-----ECGMPTLLRFRGRPDELS
PLARLSSWLGGPLPFDRHDWYVDRCGREVRYVIDFYFDDDKAGSPEAFDIRVRPALDSPG
AALDRAKMWIYQHFAEYGLPCPVTGHPSTMGGAAQQAAAQQQAQA
>XP_007512700_Bathycoccus_prasinos
MGNVASKSNQNDGPPCASGKEF-------MKNSSSSSECPI-------------------
-----------------PEEVRNNGVYNVYNQRVDDNPSASSSSNTNVRSGSSSEGK-RF
LGRLDPRNNMPSEANQKRAPGQKVALSTDREASKIPKSGGRTTWQYPSAQMFYNALVRKG
KAEDVDENDVATVVSVHNAMNEDTWDRVVTWEKLHPR---ANEDDGPKLVRFRGRPDDLS
PLAWARYLMGGGKPFDRHDWWIERGDEEVRYVIDYYFKEDKAGTSEQFELVVRPALDSVE
GAVDRAKMFTYVNCARFGVPCPITGSASVIGEE------------
>XP_011397426_Auxenochlorella_protothecoides
MGAGQSKENHASE----------------LSTSEGDSSCPV-------------------
-----------------PESLRVKAVYNVYNQRIDELAPAK-------------------
TEILDPSNNMPAEPNQQPSPGQKKLLSTQRVVSNIPKGNTESTWVYPSPQMFFNALRRKG
KGDDIEEDDMDSVIHAHNSMNEITWSHVMAWESLHRD-----HCCSPSLLRFRGRPDDLS
PLARLRSWFGGPLPFDRHDWYIDRCGQEVRYVIDFYFKDELAGSPEAFELRVRPALDSLE
AGLDRVKMQIYTTFAQYGLPCPVTGHPSGAAGQGPGPGDHAAGSQ
>XP_042918551_Chlamydomonas_reinhardtii
MGNQQSASAPTSAAPCAEAAA--------AAGAEPPSSCPV-------------------
-----------------NPKYKNPAVYNVYGQRINDPNSQAKPSPLASI---------TG
ADVLDPKNNMPLEPNQLPCPGQRKPLSTERVASNIPKGGTESTWLFPSPQMVFNALKRKG
KGDDVTEDDMDGFIAAHNSMNEATWQRVAQWEMLHRG-----ECDTPTLLRFQGKPHDLS
PLAWVRHMLGGPAPFDRHDWVIDRCGKEVRYIIDFYFFDDKAGTPQAFEIVARPAVDSVE
AALDRVKMNIYLKFAEWGLPCPITGQAGAVAQAAAAAGGQQAASG
>TRINITY_DN1881_c3_g1_i1_Anthoceros_agrestis
MGNAGSVEG---PPPEKRSKSVPDRVHDLYYKAFPGADCPVTGAAREKLLDAACSREGGA
ACSGAGSSDAESEDSSRQGKYKHPHVYDVYGRRIDPQGKERPERDIWVMPSFLYYGTKEA
VEEINPLNRMPKNANQTPAPGQEEVLSTYRQKSSIPKGGTEETWMYPSPQMFFNSLVRKG
KADDVSERDMEAVVTTHNAVNESTWNRLLQWERLYSQLFLGSAEYEPRLLYFKGRPHDLS
PKAHVKKLLGYGAPFDRHDWTVDRGGREMRYVIDFYYDDNAQA-KWPFVIDVRPALDSVP
AALLRARMLVEELAGKTGLASPLDTPGHVHHGQ---PDSQQTPAA
>TRINITY_DN16815_c0_g1_i1_Chaetosphaeridium_globosum
MGEEASTQAP----ETDAKKSLPERVHEMYYRVFPGANCPVTGAEHS-------------
--------DGTAHGAGGGESNKSRPVYNVYGQRIDKEAVAAERARSLLAPKWAYSSSVGT
ERALNPANRMPAQPAQEMAPGQKNPISTTRQKSSIPKGGTDESWVYPSPQMFFNALSRKG
KANDVTEDDMDLLVFIHNNVNERTWARVQRWEQLYDQMFAKEEKHEPRLLHFRGRPHDLS
PLARIRNLMGYELPFDRHDWVVDKGGRSMRYVIDYYDIAKQAAPAPGVFIDVRPAVDSVP
AVLLRARMTMEELWERVRVPLKPLVDPQLSHQSSQDGSSPTLPTE
>TRINITY_DN23104_c1_g5_i1_Cheiropleuria_bicuspis
M-----------AQEGDKPKGIPERVHDLYHKFFPGADCPVTGAARDKLFAAARNQEQKS
AIDGGCSSVEGGENPEGRRQYKHPHVYDVYGRRIDQEEKPRAAGGVWKMPSFLYYT---G
LQEINPANRMPKHANQQPAPGQKELLSAYRQRSSIPKGGTDETWVYPSPQMFYNSLVRKN
KADDVSERDMDAVVATHNVVNETTWERLLQWERLYAELFPNSSREDPRLLYFKGRPNELS
PKAQFKKLLGYGVPFDRHDWTVDRGGREMRYVIDFYYDERAEGMKWPFLIDVRPALDSPA
ALLLRARMSVDEMLGKSKLAPSLESHRTTSPVQ---ADSQQSPAS
>TRINITY_DN5678_c5_g1_i1_Chlorokybus_atmophyticus
MGNAGGKEVLSSEVGGGGSKSVPEKVHELYYRVFPGANCPVTGGAPSASNSDSDSD----
--SD----TKQQQDVAAPDDYEHPYQYNVYGQRVDPAAKLADASPPEAPPSWVYAPAIQG
VERINPANMMPLEPNQRPSPDQQHPLSRDRERSSIPKAGTRETWTYPSPQMFFNSLKRKG
KADDITEADMEVVVATHNTMNELTWQRALEWESLYSLLRPDLAPYPPKLLHFRGRPHDLS
PKARVYTLLGLDKPFDRHDWVIDRGGREFRYVIDFYFDEGKAGTNEAFNIDVRPALDSPQ
AAWLRVRMGVEGVKRRLGLSTVMSAKERGEDASAGVGNAESRDDA
>TRINITY_DN8797_c0_g1_i3_Coleochaete_orbicularis
MGNASSAAVGGEAASAAAAGSIPEKVHEMYYKVFPGANCPVTGAVPS---------EKEH
EAAAACGGSGKVKEKAGNKGYKHPHVYNVYGQRVDEEAEQERRARSLLPPICVYLP--GA
QEKINPLNRMPATPNQAPAPGQKEQLSVERQKSTIPKGGTDETWLYPSPQMFYNALVRKG
KADGVEERDMEAVIATHNFVNESTWARMQRWEQLYGRMYPEYAVHEPRLLQFRGRPHDLS
PKARLKGMLGYGKPFDRHDWIVDRGGRSMRYVIDFYYNEAKSGTEEAFDLDVRPAVDSLP
AVVLRVRMTMEDLMERFRIPGALPAENAQQSAQHSTNASQEHHA-
>TRINITY_DN8499_c16_g1_i1_Coleochaete_scutata
MGNASSAAVGGEAAPAAAAGSIPEKVHEMYYKVFPGANCPVTGAAPS---------EKED
EAAAACGGSGK-----GSKGYKHPHVYNVYGQRVDEEAEQERRARSLLPPICVYLP--GA
QEKINPLNRMPATPNQAPAPGQKEHLSVERQKSTIPKGGTDETWLYPSPQMFYNALVRKG
KADGVQERDMEAVIATHNFVNESTWARMQRWEQLYGRMYPESEVHEPRLLQFRGRPHDLS
PKARLKGMLGYGKPFDRHDWIVDRGGRSMRYVIDFYYNEAKSGTEEAFDLDVRPAVDSLP
AVVLRVRMTMEDLMERFRIPGALPAENAQQSPQHSTNASQEHHA-
>TRINITY_DN23047rc_c0_g2_i1_Dendrolycopodium_obscurum
MGNSGSMEASASASQGQKHKSIPEKVHEFYYKAFPGADCPVTGAARDKLISASRQQEVAG
SSGSGCSSDLAADAAKPQGKYRNPHVYDVYGRHIDREVQEQRGDRIWKMPAWLYYGL-PP
SEEINPANRMPKHANQQPAPCQKEPLSTYRQMSTIPKGGTDETWLYPSPQMFFNSLVRKG
KADDVSERDMDAVVTTHNFVNESTWSRLQQWEQLYSKLYPESLQEEPRLLYFRGRPYDLS
PKARLKKLLGYGVPFD--------------------------------------------
---------------------------------------------
>TRINITY_DN22039rc_c0_g1_i1_Dicranopteris_pedata
M-----------EQTGDKPKSIPERVHDLYYKMFPGADCPVTGAARDKLLSAARTQEQGS
ANTAACSSFEEKGNPQPPKKYKHPHVFDVYGRRIDEEQKPQIGSQVWKMPAFLYYTRMQA
PPEINPANMMPKHANQQPAPGQKDLLSTYRQRSSIPKGGTDDTWMYPSPQMFYNSLVRKN
KADGVSEKDMDAVVTTHNMVNEVTWAKLLQWEQLYGQLFPNSSEDEPRLLYFKGRPDKLS
PKARIKSFLGYGVPFDRHDWTVDRGGREMRYIIDFYYDENAEGLKWPFFIDVRPALDSPS
ALLLRGRMVLDEVVGKSNLPSPLETRPASSPVQ---PDSQQSPAS
>TRINITY_DN22237rc_c0_g1_i1_Diphasiastrum_digitatum
MGNSGSMEASSSASQGQKHKSIPEKVHDLYYKAFPGADCPVTGAARDKLISASRQQEVAG
--GSGCSSAAAAAATKPQGKYRNPHVYDVYGRRIDSEVQEQRGDHVWRMPAWLYYGL-PP
AEEINPMNRMPKHANQQPASCQKEPLSTYRQTSTIPKGGTDEAWLYPSPQMFFNSLVRKG
KADDVSERDMDAVVATHNFVNESTWSRLQQWEQLYSKLYPESLQEEPRLLYFQGRPYDLS
PKARLKKLLGYGVPFDRHDWTVDRGGRLMRYVIDFYYDESLEGSKWPFFIDVRPALDSAP
AVLLRARMFVDEVVGKPGLASTLELNSSSSSQIHTKTDSQQRPAI
>TRINITY_DN29377rc_c2_g2_i1_Huperzia_lucidula
MGNSGSME----ASQGENHKSIPEKVHDLYYKAFPGADCPVTGAARDKLMSASRCQQQSK
DGAESCSSDAAADASKSQGKYRNPHVYDVYGRRVDEEGQKQSGNYVWKMPAWLYYGF-PP
SEEINPANRMPKRANQRPAAGQKELLSTSRQRSTIPKGGTDETWLYPSPQMFFNSLTRKG
KAEDVSERDMDAVVATHNFVNESTWLRLQQWEQLYAKLYPESSGEEPRLLYFQGRPFELS
PKARFKKLMGHGVPFDRHDWTVDRGGRLIRYVIDFYYDESLEGSKWPFFIDVRPALDSFP
AVLLRARMFANEIAGKPGLASALELKSNSSQ-----TDSQQRPAM
>TRINITY_DN72112rc_c0_g1_i2_Hymenophyllum_dentatum
M-----------EQAGDNPKSIPERVHGWYSRMFPGADCPVTGTARDKLLSAARTQEQNS
GET--CPSGGEGENYEGRGKYKHPHVYDVYGRRVDQEEKAQTRNQVWRMPAFLYYP---F
PQEINPANRMPKQASQQPAPGQKDFLSTHRQRSSIPKGGIDETWLYPSPQMFFNSLVRKN
KADGVSENDMDAVVATHNMVNEATWGRLQQWERLYGQVFPDTSKEEPRLLYFIGRPDVLS
PKARFKKLLGYGVPFDRHDWTVDRGGREMRYVIDFYYDEDAEGIRWPFFVDVRPALDSPT
ALFLRARMVLNEIVGKSDLPSTLEAHPGSSPVQ---ADSQQSQAS
>TRINITY_DN19701rc_c2_g2_i2_Isoetes_drummondii
M----------EEHGGEAKKSIPEKVHDLYYRMFPGADCPVTGTARDKLISASRSQSQQS
AAS-SCRSDSSEASAQSKDKYKHPHVYDVYGRRIDDVQN---ANQVWKMPAFLYYGVFYP
LEEINPANRMPRQANQQSAPGQKVPLSTYRQKSSIPKGGTDETWLYPSPQMFFNSLVRKN
KADDVSEKDMDVVVATHNTVNETTWARLQQWERLYGQLFPNSSQEEPRLLYFRGRPDELT
PKAYFKKFLGYGIPFDRHDWTVDRGGREMRYVIDFYYDENAEGKKWPFFVDVRPALDSPA
AFFLRARMMLDEITGKSDLDSLLDRRPSSDPKQ---PDAQQSPAT
>TRINITY_DN8227_c0_g1_i1_Isoetes_sinensis
M----------EEHGGETKKSIPEKVHDLYYRMFPGADCPVTGTARDKLISASRSQSQQS
AAS-SCRSDSSEASAQSKDKYKHPHVYDVYGRRIDDVQN---ANQVWKMPAFLYYGVFYP
LEEINPANRMPKQANQLPAPGQKVPLSTYRQKSSIPKGGTDETWLYPSPQMFFNSLVRKN
KADDVSEKDMDVVVATHNTVNETTWARLQQWERLYGQLFPNSSQEEPRLLYFRGRPDELT
PKAYFKKFLGYGIPFDRHDWTVDRGGREMRYVIDFYYDENAEGKKWPFFVDVRPALDSPA
AFFLRARMMLDEITGKSDLDSLLDRRPSSDPKQ---PDAQQSPAT
>TRINITY_DN7081_c0_g1_i1_Isoetes_tegetiformans
-----------EEHGGETKKSIPEKVHDLYYRIFPGADCPVTGTARDKLISASRSQSQQS
AAS-PCRSDSDEASAQSKDKYKHPHVYDVYGRRIDDVQN---ANQVWKMPAFLYYGVFYP
LEEINPANRMPKQANQQPAPGQTVPLSTYRQKSSIPKGGTEETWLYPSPQMFFNSLVRKN
KADDVSEKDMDVVVATHNTVNETTWARLQQWERLYGQLFPNSSQEEPRLLYFRGRPDELT
PKAKFKKFLGYGIPFDRHDWTVDRGGREMRYVIDFYYDENAEGKKWPFFVDVRPALDSPA
AFLLRARMMLDEITGKSDLDSLLDRRPSSDPKQ---PDAQQSPAL
>TRINITY_DN302rc_c0_g1_i1_Leiosporoceros_dussii
MGNTGSVE----VCQTERPKSVPEKVHELYYRAFPGAGCPVTGEAQEKMLAAARSREQEG
ASSEAESSDAQVDQSDSSGKYKHPHVYDVYGRRIDGVKER-PARDIWVMPSWLYYG--EA
PEEINPANRMPKRANQQPAPGQKETLSTYRQKSSIPKGGTEETWVYPSPQMFFNSLFRKG
KASDVTERDMEAVVATHNAVNETAWSRLLKWEQLYAELYPGSAEHEPRLLYFKGRPHDLS
PKARLKKVLGHEAPFDRHDWTVDRGGREMRYIIDFYYDEVGAQSKWPFFIDVRPALDSLP
AALLRARMQYGELVGKFGLSSPLDSS-QVHASQ---PDSQQSPAA
>TRINITY_DN4434_c6_g8_i1_Mesostigma_viride
MGNSSSNPGN-------------------SCQSGPTSGCP--------------------
-----------------SAAGQSPEVYNVYGQRIDLPKKEDKKPQPNVFPGLKQVYCLQP
EVKLDPKNQMPLEPNQQPAPGQKTAIPTERTPSTIPKGGTDSTWLYPSPQMFFNALSRKK
KADDVREDDMSMVVAVHNNMNEMTWRKVLGWEALHAG-----SCLQPKLLRFLGKPFTLS
PRARMWTWLGYEPPFDRHDWFVDRCGTEVRYVIDFYYKEGGDGGPGTFQIDARPALDSPE
AFLDRTKMYIYTTFAKYGLPCPITGHPPTIAASAMAGGAQQQGQA
>TRINITY_DN21412_c1_g1_i1_Nothoceros_vincentianus
MGNGRSVEG-CRSENIDSRKTVPEKVHELYHKAFPGAGCPVTSESKDKLVSAARNQEQGS
SGSGAGSS-GRDGDAQQSGKYKNPHVYDVYGRRIEQQSKAGPGSDVWVMPSFLYYGS-DG
PEEINPANRMPKYANQAPAPGQREALSKYRQTSSIPKGGTEETWVYPSPQMFYNSLVRKK
KAGDVTEEDMEAVVATHNAVNEAAWSRLVRWEKLYTQLFPGSSEHEPRLLHFKGRPHDMS
PKAQVMKVLGYGAPFDRHDWTVDRGGREMRYVIDFYYDESSGG-KWPFVIDVRPALDSVP
AFLLRTRMLFEELMGRSAFPSSLDMHSSTSQTQ---PDSQQTPAA
>TRINITY_DN27830_c3_g4_i1_Ophioglossum_petiolatum
LARV------AKAMEEAGSKSMPERVHEMYYKMFPGAGCPVTGAAKEKLMAASSSS----
--------SSSSSGTSPSSNYKHPHIYDVYGRRIDQQ--------PWRMPSFLYHTSF--
--VINPANQMPLHPNQHPAAGQISPLSTFRQQSTIPKAGTGDTWLYPSPQMFFNSLVRKN
KVDGVQEQDMDAVVATHNSVNEATWSRLLQWEDMYATLFSSSPSEGPRLLIFEGKPYQLS
PKARIKKAFGYGEPFDRHDWVVDRGGREMRYVIDFYYDEKASEERWPFTVDVRPALDSAA
---------------------------------------------
>TRINITY_DN21972_c2_g1_i4_Ophioglossum_vulgatum
-------------MEEAGSKSIPERVHDMYYRMFPGAGCPVTGAAKEKLMAASSS-----
----------SSSGTSPSSNYKHPHIYDVYGRRIDQQAAE----QPWRMPSFLYNTSF--
--VIDPANQMPLHPNQHPAAGQKSSLSTFRQQSTIPKAGTLDTWLYPSPQMFFNSLVRKN
KADGVQEQDMDAVVAIHNSVNEATWSRLLQWEDMYAKLFSSSPAEGPRLLRFEGKPHQLS
PKARMKKVFGYGEPFDRHDWVVDRGGREMRYVIDFYYDEKAAEERWPFAVDVRPALDSTA
AALLRARMLLHDMMTVTGAAANPSWQPQQSQTAPQHFESKEGIH-
>TRINITY_DN7990_c0_g1_i1_Osmunda_japonica
M---------EQDAGDKSKKSIPERVHDLYYKMFPGADCPVTGAAREKLISASRAQESGA
QESVAAAS-CSSESGEIREKYKHPHVYDVYGRRIDQAQN---GNQVWKMPAFLYYTVLPP
PEEINPANRMPKHANQQPAPGQTESLSTHRQRSTIPKGGTDETWLYPSPQMFYNSLVRKK
KADDVSERDMEAVVATHNMVNEVTWSRLLQWERMYAQLFPDSSQEEPRLLYFRGRPQELS
PKARFKTLLGYGVPFDRHDWTIDRGGREMRYVIDFYYDESAEGKAWPFLVDVRPALDSPS
ALLLRARMALHELAEGV--PSPVQADSQQN------ADSQRSPR-
>TRINITY_DN20338rc_c0_g2_i2_Palhinhaea_cernua
------------------------------------------------------------
------------------------------------------------------------
----------------------------------IPKGGTDETWLYPSPQMFFNSLVRKG
KAEDVNERDMEAVVATHNFVNEVTWSKLQQWEQLYANLYPKSSQDEPRLLYFQGRPFELS
PKARFKKLFGYGVPFDRHDWTVDRGGRLMRYVIDFYYDESLEGSKWPFFIDVRPALDSAP
AVLMRARMLVDEMVGRPGLASALDLNSSTSSPQHTGADSQKHPAI
>TRINITY_DN19220_c0_g1_i1_Phaeoceros_carolinianus
MGNAGSVEG---PPAEKRSKSVPDRVHELYYKAFPGADCPVTGAAREKLLDAACSREGGT
ACSGAGSSDAQSEESSRQGKYKHPHVYDVYGRRIDQPGND------WRMPSFLYYGTKEA
AEEINPLNRMPKNANQTPAPGQQEVLSTYRQKSSIPKGGTEETWMYPSPQMFFNSLVRKG
KADDVSERDMEAVVTTHNAVNESTWNRLLQWEKLYSELFPGSAEYEPRLLYFKGRPHDLS
PKAHVKKLFGYGAPFDRHDWTVDRGGREMRYIIDFYYDDNAQA-KWPFVIDVRPALDSVP
AALLRARMLVEKLAEKTGLSSPLDTPGHVHHGQ---PDSQQTPAA
>TRINITY_DN28250rc_c0_g1_i1_Phlegmariurus_myrsinetes
MGNSGSME----APQAEKHKSVPEKVHDLYYKAFPGADCPVTGAARDKLMSASRCQQKSE
GGAESCNSDAGADASKSQGKYRNPHVYDVYGRRIDEEAQKQRGYNVWKMPAWLYYGF-PP
SEEINPANRMPKHANQLPAPGQKEPLSTYRQRSTIPKGGTDETWLYPSPQMFFNSLTRKG
KADDVSERDMDAVVATHNFVNESTWLRLQQWEQLYAKLFPESSGEEPRLLYFQGRPFELS
PKARFKKLMGYGVPFDRHDWTVDRGGRLIRYVIDFYYDESLEGTKWPFFIDVRPALDSFP
ALFLRARMLANEIAGKPGLASSLELKANSSQ-----TDSQQRPAM
>TRINITY_DN16941rc_c0_g1_i1_Plenasium_vachellii
M---------EQGAGDKSKKSIPERVHDLYYKMFPGADCPVTGAAREKLISASRAQESGA
QES-AAVS-CSSESGEIREKYKHPHVYDVYGRRIDQAQN---GNQVWKMPAFLYYTVLPP
PEEINPANRMPKHANQQPAPGQMEPLSTHRQRSTIPKGGTDETWLYPSPQMFYNSLVRKK
KADDVSERDMEAVVATHNMVNEATWSRLLQWERLYAQLFPDSSQEEPRLLYFRGRPQELS
PKARFKTLLGYGAPFDRHDWTIDRGGREMRYVIDFYYDESAEGKAWPFLVDVRPALDSPS
ALLLRARMALHELVGEV--PSPVQADSQQN------ADSQRSPR-
>TRINITY_DN27956_c0_g1_i1_Pseudolycopodiella_caroliniana
MGNSGSVEA--SASHTEKDKSIPEKVHDLYYKAFPDANCPVTGAARDKWISASRESGVVC
ESPGSCSSNGGADATNPKRKYKSPHVYDVYGRRIDREAQEQREGSVWKMPAWLYYGTLPV
AEEINPANRMPKHANQQPAPCQKESLSTRRQTSTIPKGGTEENWLYPSPQMFFNSLVRKG
KADDVNERDMEAVVATHNFVNETTWSKLQRWEQLYSSLYPESSQDEPRLLYFQGRPFELS
PKARFKKLLGYGVPFDRHDWTVDRGGRLMRYVIDFYYDESLEGSKWPFFIDVRPALDSAP
AVLMRARMLVDEMVGKPGLASAIELNSNSSSSHNSSTDSQKHPAV
>TRINITY_DN2632_c0_g1_i1_Selaginella_kraussiana
LG--------ETAMEEDGKRSIPERVHKLYYKVFPGADCPVTGTAKDKLLEASRSQQNTP
GSSS----SSQAGAGSQGTPYKHPHVYDVYGRRIDQQQQQPPQEEPWKMPTFLYSSMFVD
KDEINPANRMPKHANQEPAPGQTVPLSTARQQSSIPKGGTHETWLYPSQQMFFNSLVRKG
KAEGVSEEDMVSVVATHNSVNEATWMRLQQWEKLYGKLFPASSAEEPRLLHFTGRPHDLS
PKARFRKMLGLGEPFDRHDWTVDRGGREMRYVIDFYYHEQPEEPKWPFEVDVRPALDSPI
AVLLRARMLVQEAMEATGVAASPAALPPQQ------QQQQESPAS
>TRINITY_DN4034_c0_g1_i1_Selaginella_uncinata
M----------------EKKSIPERIHDFYYKVFPSADCPVTGSKHSAPCSSDSPSQSSC
PVSDSRSQSSCPVSEEARSRYKHPHVYDVYSRRIDEQAKAE--EEAWKVPRFLYSSSIPA
SMGINPANRMPKVANQQPAPGQKEPLATSRQVSTIPKAGTEGTWLYPSQQMFFNSLVRKN
KADDVTEKDMEAVVATHNFVNETTWARLLQWEKMYTSLFPASTGEEPRLLRFQGRPHELS
PKARVKKLLGRGEPFDRHDWIVDRGGREMRYVIDFYYDEAASEQRWPFYIDVRPALDSPA
AVLLRARMLLHEAVSSH---------S---------NESQQSVS-
>TRINITY_DN10578rc_c0_g1_i2_Spirotaenia_minuta
MGNSASSKQSAQPVESTSPTSAPAR------NPLAGGKCPVDHS---KFSTAERPS----
--------CPVAHDASPGAKYKHPHVYNVYAERIDSEKSSSPAAEPPKLPSFVYMGIEDG
EPVMNPLNNMPLEANQRPAPGQRVPLSTEREKSSIPKGGTEDKWVYPSPQMFYNALVRKE
KADGVTEEDMDVVVMTHNMMNEATWARAMLWERFYEKLYPEAAQYEPTLLYFKGRPHDIS
PRARLAMLFGHEAPFDRHDWVIDRGGREMRYVIDFYFDEEKAGSPDAFEIDIRPALDSPE
AAFVRLRYSVDEVKRALGLPAPMPAAQSAMNES------------
>TRINITY_DN35310_c0_g2_i1_Treubia2205
MGNAVSVD----DLQGNTAKSIPEKVHDLYYKAFPEADCPVTGAAREKLVSASISQDRGT
GSSEASTS--GPDEDSSSRKYKNPHAYDVYGRRIDPASS----NRGWKMPSFLYYTAVRG
YEEINPSNMMPKHANQAPAPGQKEVLSTNRQKSSIPKGGTEENWLYPSPQMFFNSLVRKG
KADDVKEKDMDVVVYTHNLVNERTWSRLLEWEQLYDKLFPNSSVEDPRLLYFRGRDQDLT
PKAQFKRLLGYGVPFDRHDWVVDRGGREMRYIIDYYYDESAEGTKWPFFIDVRPALDSPS
AILLRTRMVLDEILNKSGLPTSYARSPTSTKEDHANVDSQQSLAP
>Azfi_s0029.g024078_Azolla_filiculoides
MEDS------NQDQKKKKKGVFQETVHDLYFKVFPDSDCPVTGSAREKLIEASTRSQQRK
E-------EGKAEKEEEKKQYKHPHVYDVYGRRIDNQNSER--NEVWRMPSFLYKPSLDD
PEPINPANRMPLHPNQDPSPGQKENLSTFRQKSTIPKGGTDDTWLYPSPQMFYNSLVRKK
KADDVTEKDMDAVVATHNTVNEATWSRLLQWERLYGEMYPDKAEEDPRLLYFRGRPHDLT
PKAAVKKFLGYGVPFDRHDWTVDRGGREMRYVIDFYYDESK---EWPFFVDVRPALDSPM
AALLRARMMMREFVHSP--ASHVEEA-------SKNVDSHPSPT-
