# Supplementary material for: Recurrent evolutionary switches of mitochondrial cytochrome c maturation systems in Archaeplastida
Source: Nat Commun. 2024 Feb 20;15:1548. doi: 10.1038/s41467-024-45813-y (PMC10879542; doi:10.1038/s41467-024-45813-y)
Supplement: Supplementary file 8 — Source Data [file 41467_2024_45813_MOESM8_ESM.zip › SourceData/SourceDataFile-Fig7B-mrbayes.tre]

#NEXUS
[ID: 6353674365]
begin taxa;
	dimensions ntax=53;
	taxlabels
		GBF89496_Raphidocelis_subcapitata
		GHP10780_Pycnococcus_provasolii
		KAA6427582_Trebouxia_sp_A1-2
		KAA8493688_Porphyridium_purpureum
		KAF5837100_Dunaliella_salina
		KAF6256089_Scenedesmus_sp_NREL_46B-D3
		KAH7439952_Ceratopteris_richardii
		KAJ8900773_Rhodosorus_marinus
		MBC9836335_Adiantum_capillus-veneris
		OSX69939_Porphyra_umbilicalis
		PXF40648_Gracilariopsis_chorda
		QDZ24646_Chloropicon_primus
		XP_001421887_Ostreococcus_lucimarinus_CCE9901
		XP_002953420_Volvox_carteri_f_nagariensis
		XP_002982596_Selaginella_moellendorffii
		XP_002993340_Selaginella_moellendorffii
		XP_003064032_Micromonas_pusilla_CCMP1545
		XP_003083917_Ostreococcus_tauri
		XP_005713760_Chondrus_crispus
		XP_005847167_Chlorella_variabilis
		XP_007512700_Bathycoccus_prasinos
		XP_011397426_Auxenochlorella_protothecoides
		XP_042918551_Chlamydomonas_reinhardtii
		TRINITY_DN1881_c3_g1_i1_Anthoceros_agrestis
		TRINITY_DN16815_c0_g1_i1_Chaetosphaeridium_globosum
		TRINITY_DN23104_c1_g5_i1_Cheiropleuria_bicuspis
		TRINITY_DN5678_c5_g1_i1_Chlorokybus_atmophyticus
		TRINITY_DN8797_c0_g1_i3_Coleochaete_orbicularis
		TRINITY_DN8499_c16_g1_i1_Coleochaete_scutata
		TRINITY_DN23047rc_c0_g2_i1_Dendrolycopodium_obscurum
		TRINITY_DN22039rc_c0_g1_i1_Dicranopteris_pedata
		TRINITY_DN22237rc_c0_g1_i1_Diphasiastrum_digitatum
		TRINITY_DN29377rc_c2_g2_i1_Huperzia_lucidula
		TRINITY_DN72112rc_c0_g1_i2_Hymenophyllum_dentatum
		TRINITY_DN19701rc_c2_g2_i2_Isoetes_drummondii
		TRINITY_DN8227_c0_g1_i1_Isoetes_sinensis
		TRINITY_DN7081_c0_g1_i1_Isoetes_tegetiformans
		TRINITY_DN302rc_c0_g1_i1_Leiosporoceros_dussii
		TRINITY_DN4434_c6_g8_i1_Mesostigma_viride
		TRINITY_DN21412_c1_g1_i1_Nothoceros_vincentianus
		TRINITY_DN27830_c3_g4_i1_Ophioglossum_petiolatum
		TRINITY_DN21972_c2_g1_i4_Ophioglossum_vulgatum
		TRINITY_DN7990_c0_g1_i1_Osmunda_japonica
		TRINITY_DN20338rc_c0_g2_i2_Palhinhaea_cernua
		TRINITY_DN19220_c0_g1_i1_Phaeoceros_carolinianus
		TRINITY_DN28250rc_c0_g1_i1_Phlegmariurus_myrsinetes
		TRINITY_DN16941rc_c0_g1_i1_Plenasium_vachellii
		TRINITY_DN27956_c0_g1_i1_Pseudolycopodiella_caroliniana
		TRINITY_DN2632_c0_g1_i1_Selaginella_kraussiana
		TRINITY_DN4034_c0_g1_i1_Selaginella_uncinata
		TRINITY_DN10578rc_c0_g1_i2_Spirotaenia_minuta
		TRINITY_DN35310_c0_g2_i1_Treubia2205
		Azfi_s0029.g024078_Azolla_filiculoides
		;
end;
begin trees;
	translate
		1	GBF89496_Raphidocelis_subcapitata,
		2	GHP10780_Pycnococcus_provasolii,
		3	KAA6427582_Trebouxia_sp_A1-2,
		4	KAA8493688_Porphyridium_purpureum,
		5	KAF5837100_Dunaliella_salina,
		6	KAF6256089_Scenedesmus_sp_NREL_46B-D3,
		7	KAH7439952_Ceratopteris_richardii,
		8	KAJ8900773_Rhodosorus_marinus,
		9	MBC9836335_Adiantum_capillus-veneris,
		10	OSX69939_Porphyra_umbilicalis,
		11	PXF40648_Gracilariopsis_chorda,
		12	QDZ24646_Chloropicon_primus,
		13	XP_001421887_Ostreococcus_lucimarinus_CCE9901,
		14	XP_002953420_Volvox_carteri_f_nagariensis,
		15	XP_002982596_Selaginella_moellendorffii,
		16	XP_002993340_Selaginella_moellendorffii,
		17	XP_003064032_Micromonas_pusilla_CCMP1545,
		18	XP_003083917_Ostreococcus_tauri,
		19	XP_005713760_Chondrus_crispus,
		20	XP_005847167_Chlorella_variabilis,
		21	XP_007512700_Bathycoccus_prasinos,
		22	XP_011397426_Auxenochlorella_protothecoides,
		23	XP_042918551_Chlamydomonas_reinhardtii,
		24	TRINITY_DN1881_c3_g1_i1_Anthoceros_agrestis,
		25	TRINITY_DN16815_c0_g1_i1_Chaetosphaeridium_globosum,
		26	TRINITY_DN23104_c1_g5_i1_Cheiropleuria_bicuspis,
		27	TRINITY_DN5678_c5_g1_i1_Chlorokybus_atmophyticus,
		28	TRINITY_DN8797_c0_g1_i3_Coleochaete_orbicularis,
		29	TRINITY_DN8499_c16_g1_i1_Coleochaete_scutata,
		30	TRINITY_DN23047rc_c0_g2_i1_Dendrolycopodium_obscurum,
		31	TRINITY_DN22039rc_c0_g1_i1_Dicranopteris_pedata,
		32	TRINITY_DN22237rc_c0_g1_i1_Diphasiastrum_digitatum,
		33	TRINITY_DN29377rc_c2_g2_i1_Huperzia_lucidula,
		34	TRINITY_DN72112rc_c0_g1_i2_Hymenophyllum_dentatum,
		35	TRINITY_DN19701rc_c2_g2_i2_Isoetes_drummondii,
		36	TRINITY_DN8227_c0_g1_i1_Isoetes_sinensis,
		37	TRINITY_DN7081_c0_g1_i1_Isoetes_tegetiformans,
		38	TRINITY_DN302rc_c0_g1_i1_Leiosporoceros_dussii,
		39	TRINITY_DN4434_c6_g8_i1_Mesostigma_viride,
		40	TRINITY_DN21412_c1_g1_i1_Nothoceros_vincentianus,
		41	TRINITY_DN27830_c3_g4_i1_Ophioglossum_petiolatum,
		42	TRINITY_DN21972_c2_g1_i4_Ophioglossum_vulgatum,
		43	TRINITY_DN7990_c0_g1_i1_Osmunda_japonica,
		44	TRINITY_DN20338rc_c0_g2_i2_Palhinhaea_cernua,
		45	TRINITY_DN19220_c0_g1_i1_Phaeoceros_carolinianus,
		46	TRINITY_DN28250rc_c0_g1_i1_Phlegmariurus_myrsinetes,
		47	TRINITY_DN16941rc_c0_g1_i1_Plenasium_vachellii,
		48	TRINITY_DN27956_c0_g1_i1_Pseudolycopodiella_caroliniana,
		49	TRINITY_DN2632_c0_g1_i1_Selaginella_kraussiana,
		50	TRINITY_DN4034_c0_g1_i1_Selaginella_uncinata,
		51	TRINITY_DN10578rc_c0_g1_i2_Spirotaenia_minuta,
		52	TRINITY_DN35310_c0_g2_i1_Treubia2205,
		53	Azfi_s0029.g024078_Azolla_filiculoides
		;
[Note: This tree contains information on the topology,
branch lengths (if present), and the probability
of the partition indicated by the branch.]
tree con_50_majrule = (8:7.538407e-01,(((((((1:2.468597e-01,6:1.909530e-01)1.000:1.024010e-01,(5:3.871991e-01,(14:1.228281e-01,23:1.165401e-01)0.952:5.655058e-02)1.000:1.353081e-01)1.000:8.544810e-02,20:2.678756e-01)0.659:4.005902e-02,(3:3.605964e-01,22:2.560627e-01)0.862:6.201185e-02)0.998:9.186836e-02,(2:6.012166e-01,((13:6.442270e-02,18:1.464955e-01)1.000:2.166182e-01,17:2.697680e-01,21:3.6844…
[Note: This tree contains information only on the topology
and branch lengths (median of the posterior probability density).]
tree con_50_majrule = (8:7.538407e-01,(((((((1:2.468597e-01,6:1.909530e-01):1.024010e-01,(5:3.871991e-01,(14:1.228281e-01,23:1.165401e-01):5.655058e-02):1.353081e-01):8.544810e-02,20:2.678756e-01):4.005902e-02,(3:3.605964e-01,22:2.560627e-01):6.201185e-02):9.186836e-02,(2:6.012166e-01,((13:6.442270e-02,18:1.464955e-01):2.166182e-01,17:2.697680e-01,21:3.684470e-01):2.360349e-01):7.676397e-02,12:4.…
end;
