# Supplementary material for: Recurrent evolutionary switches of mitochondrial cytochrome c maturation systems in Archaeplastida
Source: Nat Commun. 2024 Feb 20;15:1548. doi: 10.1038/s41467-024-45813-y (PMC10879542; doi:10.1038/s41467-024-45813-y)
Supplement: Supplementary file 8 — Source Data [file 41467_2024_45813_MOESM8_ESM.zip › SourceData/SourceDataFile-Fig7B-raxml.tre]

(XP_042918551_Chlamydomonas_reinhardtii:0.11632866581010109508,(KAF5837100_Dunaliella_salina:0.40216812529424417200,((XP_005847167_Chlorella_variabilis:0.29478495647433022864,((XP_011397426_Auxenochlorella_protothecoides:0.28731861775977735052,KAA6427582_Trebouxia_sp_A1-2:0.38888998958464199296)50:0.05884784829368083087,((TRINITY_DN4434_c6_g8_i1_Mesostigma_viride:0.47400432064050296299,((KAJ8900773_Rhodosorus_marinus:0.88129897683710223255,(KAA8493688_Porphyridium_purpureum:0.63849128789453057919,((PXF40648_Gracilariopsis_chorda:0.33760559094679687409,XP_005713760_Chondrus_crispus:0.32338254913105152211)94:0.21962670919387428103,OSX69939_Porphyra_umbilicalis:0.64236750036846124168)46:0.07579449544750908874)73:0.15870686807868386592)99:0.32816743779654156121,((TRINITY_DN5678_c5_g1_i1_Chlorokybus_atmophyticus:0.47432416337630400882,((((TRINITY_DN19220_c0_g1_i1_Phaeoceros_carolinianus:0.03253209976210789250,TRINITY_DN1881_c3_g1_i1_Anthoceros_agrestis:0.01915162263527765696)100:0.14377768148874797705,(TRINITY_DN21412_c1_g1_i1_Nothoceros_vincentianus:0.21861610486524291064,TRINITY_DN302rc_c0_g1_i1_Leiosporoceros_dussii:0.15238475806501172727)42:0.02169816474399163114)93:0.09247081391998950017,(((TRINITY_DN28250rc_c0_g1_i1_Phlegmariurus_myrsinetes:0.03579996400032876835,TRINITY_DN29377rc_c2_g2_i1_Huperzia_lucidula:0.03625804241821287133)100:0.06771795446030301480,((TRINITY_DN22237rc_c0_g1_i1_Diphasiastrum_digitatum:0.02514419762242642645,TRINITY_DN23047rc_c0_g2_i1_Dendrolycopodium_obscurum:0.03560857721732397368)99:0.03260623972125431536,(TRINITY_DN20338rc_c0_g2_i2_Palhinhaea_cernua:0.05817803696186739371,TRINITY_DN27956_c0_g1_i1_Pseudolycopodiella_caroliniana:0.06107523621259187269)100:0.07582184384668792798)85:0.02513220742955076317)100:0.11445721274734220463,((((Azfi_s0029.g024078_Azolla_filiculoides:0.22503284494466499477,(KAH7439952_Ceratopteris_richardii:0.13505025479517895892,MBC9836335_Adiantum_capillus-veneris:0.10476276561527707309)96:0.05377145689056127276)99:0.12167149425352478953,(((XP_002982596_Selaginella_moellendorffii:0.00000100000050002909,XP_002993340_Selaginella_moellendorffii:0.00920537099035259598)100:0.29203491813073706451,TRINITY_DN4034_c0_g1_i1_Selaginella_uncinata:0.22831125803148000220)76:0.08021500386222785162,(TRINITY_DN2632_c0_g1_i1_Selaginella_kraussiana:0.21667196292326523777,(TRINITY_DN27830_c3_g4_i1_Ophioglossum_petiolatum:0.04524788765546950559,TRINITY_DN21972_c2_g1_i4_Ophioglossum_vulgatum:0.02740028909878556435)100:0.25062856678213807360)63:0.08499735238025978024)87:0.08438713702079597700)32:0.06018281894454646092,(((TRINITY_DN7990_c0_g1_i1_Osmunda_japonica:0.01659256132129051375,TRINITY_DN16941rc_c0_g1_i1_Plenasium_vachellii:0.00904963028818467699)100:0.15913625314048035486,((TRINITY_DN8227_c0_g1_i1_Isoetes_sinensis:0.00239429136280886606,TRINITY_DN19701rc_c2_g2_i2_Isoetes_drummondii:0.00717793596814471531)97:0.00499530161344282665,TRINITY_DN7081_c0_g1_i1_Isoetes_tegetiformans:0.01511215039806354868)100:0.13961709502878630329)19:0.02009439310482961580,(TRINITY_DN23104_c1_g5_i1_Cheiropleuria_bicuspis:0.15720966431829391796,(TRINITY_DN72112rc_c0_g1_i2_Hymenophyllum_dentatum:0.13738365790362008778,TRINITY_DN22039rc_c0_g1_i1_Dicranopteris_pedata:0.11230301394404557103)60:0.01007214840622589966)91:0.06733045718689170678)40:0.05334292951088404067)27:0.01288432809324447509,TRINITY_DN35310_c0_g2_i1_Treubia2205:0.27289868356539065397)26:0.02887859604984590461)40:0.05035941613534028471)100:0.23320929057980016585,((TRINITY_DN8499_c16_g1_i1_Coleochaete_scutata:0.00000100000050002909,TRINITY_DN8797_c0_g1_i3_Coleochaete_orbicularis:0.02213943526251085578)100:0.24804131059070608223,TRINITY_DN16815_c0_g1_i1_Chaetosphaeridium_globosum:0.52045726150982074554)87:0.11624475490659152976)93:0.15175508045224384013)65:0.05876149614166652213,TRINITY_DN10578rc_c0_g1_i2_Spirotaenia_minuta:0.49087107943451468994)100:0.31552681407946808756)75:0.11922357674152031515)69:0.10640304891567857470,((GHP10780_Pycnococcus_provasolii:0.70945444239044996859,(XP_007512700_Bathycoccus_prasinos:0.42293424787745281801,((XP_001421887_Ostreococcus_lucimarinus_CCE9901:0.06419322972291820195,XP_003083917_Ostreococcus_tauri:0.16809339443499593525)100:0.25246539142744423012,XP_003064032_Micromonas_pusilla_CCMP1545:0.30416624145669018953)43:0.01688642951018734170)100:0.25404374187787021055)34:0.07675691203730362899,QDZ24646_Chloropicon_primus:0.53857988507319209948)14:0.00000100000050002909)67:0.10979374819471156288)42:0.04093001228065167724)86:0.08362430528706576993,(GBF89496_Raphidocelis_subcapitata:0.25824747295511979450,KAF6256089_Scenedesmus_sp_NREL_46B-D3:0.22554291088589842329)91:0.10410942372171602677)98:0.14724607422030941417)87:0.06776590726201106585,XP_002953420_Volvox_carteri_f_nagariensis:0.13617530868189364757);
